# Supplementary material for: COVID-19 instigates adipose browning and atrophy through VEGF in small mammals
Source: Nat Metab. 2022 Dec 8;4(12):1674–83. doi: 10.1038/s42255-022-00697-4 (PMC9771808; doi:10.1038/s42255-022-00697-4)
Supplement: Source Data Fig. 1 — Statistical Source Data. [file 42255_2022_697_MOESM3_ESM.xlsx]

## Sheet: 1a
Figure 1a
	body weight
Days	NI						SC							Body weight loss %
0	25.9	28.7	28.8	27	28	27.2	29.6	28.7	27.4	27.1	26.8	27.3		NI	SC
1	27.1	29.9	29.9	27.1	29	28	31	29.4	28.1	26.7	26.4	26.4		-9.26641	19.5946
2	27.6	30.1	28	28.1	28.9	28	30.8	28.7	28.4	26.3	26	26.2		-6.62021	20.2091
3	27.6	29.8	30	28.1	29.4	28.3	28.6	29.2	26.8	26.7	26.2	26		-5.20833	20.438
4	28.1	30.3	28.6	28.7	29.4	28.5	26.7	28.7	25.1	24.8	24.4	24.8		-6.66667	17.7122
5	28	30.1	30.7	28.9	30	29	25.4	25.5	24.1	23.3	22.6	23.7		-6.78571	21.2687
6	28.3	30.6	30.3	28.8	29.9	29.1	23.8	22.9	21.8	22.3	21.1	22.2		-6.98529	18.6813
	Paired t test													Unpaired t test
	P value	0.0001												P value	<0.0001
	P value summary	***												P value summary	****
	Significantly different (P < 0.05)	Yes												Significantly different (P < 0.05)?	Yes
	One- or two-tailed P value?	Two-tailed												One- or two-tailed P value?	Two-tailed
	t, df	t=11.14, df=5												t, df	t=35.44, df=10

## Sheet: 1b
Figure 1b
sWAT weight
NI	SC
0.28	0.16
0.28	0.14
0.38	0.14
0.47	0.2
0.28	0.08
0.4	0.08
Unpaired t test
P value	0.0002
P value summary	***
Significantly different (P < 0.05)?	Yes
One- or two-tailed P value?	Two-tailed
t, df	t=5.652, df=10

## Sheet: 1c
Figure 1c
BAT IHC			BAT IHC
UCP1			COX4
NI	SC		NI	SC
0.5474	3.1534		0.2675	3.5365
1.017	2.5486		0.6584	3.8259
1.0862	2.5912		1.0668	4.2492
1.4249	2.6917		1.0722	4.618
1.5664	3.1429		2.3376	5.2156
1.5954	3.3118		2.3534	6.6385
1.6432	3.5345		2.5603	8.8075
1.415	3.7253		2.5905	10.8833
Unpaired t test			Unpaired t test
P value	<0.0001		P value	0.0006
P value summary	****		P value summary	***
Significantly different (P < 0.05)?	Yes		Significantly different (P < 0.05)?	Yes
One- or two-tailed P value?	Two-tailed		One- or two-tailed P value?	Two-tailed
t, df	t=8.783, df=14		t, df	t=4.408, df=14

## Sheet: 1d
Figure 1d
sWAT IHC			sWAT IHC
UCP1			COX4
NI	SC		NI	SC
0.3728	1.3217		0.1601	1.3692
0.4383	1.4656		0.4791	1.2336
0.4483	1.4716		0.6234	1.4573
0.5072	1.5271		0.6512	1.0338
0.5202	1.5725		0.8942	1.0724
0.5876	1.4697		0.5902	1.3135
0.6452	1.2618		0.6514	1.9285
0.5061	0.9587		0.66	2.0904
Unpaired t test			Unpaired t test
P value	<0.0001		P value	<0.0001
P value summary	****		P value summary	****
Significantly different (P < 0.05)?	Yes		Significantly different (P < 0.05)?	Yes
One- or two-tailed P value?	Two-tailed		One- or two-tailed P value?	Two-tailed
t, df	t=11.45, df=14		t, df	t=5.509, df=14

## Sheet: 1e
Figure 1e
BAT qPCR			BAT qPCR			sWAT qPCR			sWAT qPCR
Ucp1			Cox4			Ucp1			Cox4
NI	SC		NI	SC		NI	SC		NI	SC
1.44752	3.92932		0.932633	6.66424		1.01683	1.43495		1.15711	1.70198
0.432572	4.23942		0.796471	3.20773		1.22318	5.4137		1.115	2.41222
0.519531	3.67899		1.2709	3.26286		1.41587	1.81724		1.16047	1.62224
0.76037	3.98025		1	3.77162		0.344122	3.54404		1.11824	2.2992
0.985608	7.13561		1.01376	3.42375		1.50876	2.00523		0.906023	2.2406
1.03777	8.33701		1.00962	3.57182		1.24098	1.46198		0.941553	2.55071
0.962829	6.32012		0.990333	3.03247		0.485886	2.84492		0.785408	1.84782
1.01379	7.38422		0.986284	3.16361		0.764369	1.81957		0.816208	2.10356
Unpaired t test			Unpaired t test			Unpaired t test			Unpaired t test
P value	<0.0001		P value	<0.0001		P value	0.0087		P value	<0.0001
P value summary	****		P value summary	***		P value summary	**		P value summary	****
Significantly different (P < 0.05)?	Yes		Significantly different (P < 0.05)?	Yes		Significantly different (P < 0.05)?	Yes		Significantly different (P < 0.05)?	Yes
One- or two-tailed P value?	Two-tailed		One- or two-tailed P value?	Two-tailed		One- or two-tailed P value?	Two-tailed		One- or two-tailed P value?	Two-tailed
t, df	t=7.048, df=14		t, df	t=6.491, df=14		t, df	t=3.047, df=14		t, df	t=8.295, df=14

## Sheet: 1f
Figure 1f
BAT WB			BAT WB			BAT WB			BAT WB			sWAT WB			sWAT WB			sWAT WB			sWAT WB
UCP1			COX4			total UCP1			total COX4			UCP1			COX4			total UCP1			total COX4
NI	SC		NI	SC		NI	SC		NI	SC		NI	SC		NI	SC		NI	SC		NI	SC
0.785853	3.25617		0.960405	1.82854		0.726372	3.38593		1.02926	1.7419		1.06722	3.68602		1.1101	3.36804		0.879301	1.73541		0.913869	1.58438
1.21415	4.06868		1.01297	3.4958		1.12225	6.76931		1.08559	2.08135		1.05493	3.80668		1.10086	3.42134		0.869171	1.56819		0.906255	1.40827
1.17978	6.29213		1.03981	2.15416		1.11527	8.72383		1.08959	1.53907		0.966714	6.48358		0.78904	3.2032		1.08095	2.67096		1.13457	1.45667
0.820218	2.73154		1.03736	1.99189		0.909763	3.24616		0.926446	1.66032		0.875551	3.86976		0.910656	6.63947		1.21089	2.27739		1.09033	1.88355
1.24566	2.73053		0.963527	2.61315		1.3117	3.84996		0.906402	1.83588		1.12445	6.07436		1.07383	6.75621		0.92645	1.42993		0.88401	1.56166
0.803014	3.74113		0.985937	1.98992		0.814647	4.44596		0.962704	1.65868		0.877847	7.17073		1.01551	3.53891		1.03324	1.68802		1.07097	1.58912
Unpaired t test			Unpaired t test			Unpaired t test			Unpaired t test			Unpaired t test			Unpaired t test			Unpaired t test			Unpaired t test
P value	0.0005		P value	0.0004		P value	0.0011		P value	<0.0001		P value	<0.0001		P value	0.0006		P value	0.0013		P value	<0.0001
P value summary	***		P value summary	***		P value summary	**		P value summary	****		P value summary	****		P value summary	***		P value summary	**		P value summary	****
Significantly different (P < 0.05)?	Yes		Significantly different (P < 0.05)?	Yes		Significantly different (P < 0.05)?	Yes		Significantly different (P < 0.05)?	Yes		Significantly different (P < 0.05)?	Yes		Significantly different (P < 0.05)?	Yes		Significantly different (P < 0.05)?	Yes		Significantly different (P < 0.05)?	Yes
One- or two-tailed P value?	Two-tailed		One- or two-tailed P value?	Two-tailed		One- or two-tailed P value?	Two-tailed		One- or two-tailed P value?	Two-tailed		One- or two-tailed P value?	Two-tailed		One- or two-tailed P value?	Two-tailed		One- or two-tailed P value?	Two-tailed		One- or two-tailed P value?	Two-tailed
t, df	t=5.069, df=10		t, df	t=5.269, df=10		t, df	t=4.502, df=10		t, df	t=9.002, df=10		t, df	t=6.526, df=10		t, df	t=4.966, df=10		t, df	t=4.422, df=10		t, df	t=7.142, df=10

## Sheet: 1g
Figure 1g
sWAT qPCR			sWAT qPCR
Car9			Hif1a
NI	SC		NI	SC
0.99855	3.31268		1.09213	2.56899
1.00145	18.0603		1.25306	2.81928
0.99855	2.6648		1.0953	2.44862
1.00145	14.5282		1.2567	2.68718
0.89829	2.51086		1.56061	2.71844
1.36969	2.87832		1.49061	2.24189
0.686012	3.47494		0.528325	2.4325
1.04601	3.67249		0.831131	3.4511
Unpaired t test			Unpaired t test
P value	0.0277		P value	<0.0001
P value summary	*		P value summary	****
Significantly different (P < 0.05)?	Yes		Significantly different (P < 0.05)?	Yes
One- or two-tailed P value?	Two-tailed		One- or two-tailed P value?	Two-tailed
t, df	t=2.457, df=14		t, df	t=8.709, df=14

## Sheet: 1h
Figure 1h
sWAT WB			sWAT WB
CA9			HIF1a
NI	SC		NI	SC
0.8181	6.4447		1.28381	3.46955
1.41232	5.43533		1.46277	3.62184
0.77302	3.65573		0.727642	2.25166
1.11521	3.59713		0.637454	3.02714
0.742966	3.23528		1.33463	2.18395
1.13839	2.86852		1.02792	2.30774
Unpaired t test			Unpaired t test
P value	0.0003		P value	0.0002
P value summary	***		P value summary	***
Significantly different (P < 0.05)?	Yes		Significantly different (P < 0.05)?	Yes
One- or two-tailed P value?	Two-tailed		One- or two-tailed P value?	Two-tailed
t, df	t=5.477, df=10		t, df	t=5.800, df=10

## Sheet: 1i
Figure 1i
sWAT qPCR
Vegf
NI	SC
0.462644	3.26108
0.500859	3.73832
0.353315	4.90615
0.382499	4.67628
0.936427	4.83358
1.10946	5.62773
0.894419	5.16857
1.05969	4.64117
Unpaired t test
P value	<0.0001
P value summary	****
Significantly different (P < 0.05)?	Yes
One- or two-tailed P value?	Two-tailed
t, df	t=13.33, df=14

## Sheet: 1j
Figure 1j
plasma cVEGF
NI	SC
137.091	411.182
136.182	392.091
142.091	423.454
149.364	464.364
137.546	458.909
146	405.273
161.182	438.909
163.909	417.546
Unpaired t test
P value	<0.0001
P value summary	****
Significantly different (P < 0.05)?	Yes
One- or two-tailed P value?	Two-tailed
t, df	t=28.45, df=14

[truncated: 1 more sheets: 1k]
