# Supplementary material for: COVID-19 instigates adipose browning and atrophy through VEGF in small mammals
Source: Nat Metab. 2022 Dec 8;4(12):1674–83. doi: 10.1038/s42255-022-00697-4 (PMC9771808; doi:10.1038/s42255-022-00697-4)
Supplement: Source Data Fig. 2 — Statistical Source Data. [file 42255_2022_697_MOESM4_ESM.xlsx]

## Sheet: 2a
Figure 2a
body weight
	NI										SC
Days	NIIgG					Anti-VEGF					NIIgG					Anti-VEGF
0	29	28.6	27.3	28.5	27.2	27.4	27.3	27.1	28.4	27.6	29.2	27.8	26.4	27	27	26.5	27.2	27.7	27.6	27.7
1	29.4	29	27.5	28.6	26.6	27.5	27.4	27.2	28.4	27.8	29.5	28.1	26.5	26.2	27.3	26.5	27.3	27.4	27.4	27.5
2	28.4	28.2	28	27.1	26	27.6	27.5	27.5	28.6	28.2	29	27.8	26.5	25.4	27	26.4	27.1	27.1	27.2	27.4
3	28.3	28.2	28.2	27.4	26.5	27.8	27.6	27.8	28.7	28.6	26.9	27.1	25.1	23.2	26.7	24.8	28.2	26.4	27	27.3
4	28.4	28.2	28.4	27.8	27	27.4	27.4	28	28.4	28.1	24.5	26.3	24.5	22.1	25.7	24.5	27.2	25.9	26.4	26.5
5	28.4	28.3	28.6	28.2	27.7	27.4	27.5	27.3	28.4	28.4	22.7	25.5	22.6	21.2	24	24	26.3	24.8	26	25.7
6	28.4	28.7	28.5	28	27.4	27.4	27.4	28	28.5	28.1	22.5	23.7	21.4	19.2	22	23.6	25.2	23.6	24.9	25.1
Tukey's multiple comparisons test	Mean Diff.	95.00% CI of diff.	Below threshold?	Summary	Adjusted P Value
NI NIIgG vs. NI Anti-VEGF	0.32	-1.314 to 1.954	No	ns	0.9424	A-B
NI NIIgG vs. SC NIIgG	6.44	4.806 to 8.074	Yes	****	<0.0001	A-C
NI Anti-VEGF vs. SC Anti-VEGF	3.4	1.766 to 5.034	Yes	***	0.0001	B-D
SC NIIgG vs. SC Anti-VEGF	-2.72	-4.354 to -1.086	Yes	**	0.0011	C-D

## Sheet: 2b
Figure 2b
food intake
	NI										SC
Days	NIIgG					Anti-VEGF					NIIgG					Anti-VEGF
0
1	2.7	2.5	2.5	2.5	2.4	3.7	3.7	3.7	1.7	2	2.86667	2.86667	2.86667	3.46667	3.46667	2.53333	2.53333	2.53333	2.1	2.1
2	2.1	2.35	2.35	2.35	2.2	2.55	2.55	2.55	1.7	2.5	2.88333	2.88333	2.88333	3.26667	3.26667	2.68	2.68	2.68	2.63333	2.63333
3	2.5	2.65	2.65	2.65	3	2.4	2.4	2.4	2.3	3	3.03333	3.03333	3.03333	1.93333	1.93333	2.76	2.76	2.76	2.7	2.7
4	2.4	3.15	3.15	3.15	2.8	2.25	2.25	2.25	2.2	2.2	3.93333	3.93333	3.93333	2.43333	2.43333	2.62	2.62	2.62	2.66667	2.66667
5	2.3	2.25	2.25	2.25	2.8	2.45	2.45	2.45	2.3	2.2	3.65	3.65	3.65	2.36667	2.36667	2.8	2.8	2.8	3.36667	3.36667
6	2.4	2.65	2.65	2.65	2.9	2.4	2.4	2.4	2.3	2.7	3.31667	3.31667	3.31667	2.4	2.4	2.725	2.725	2.725	2.9	2.9
Tukey's multiple comparisons test	Mean Diff.	95.00% CI of diff.	Below threshold?	Summary	Adjusted P Value
NI NIIgG vs. NI Anti-VEGF	0.27	-0.4375 to 0.9775	No	ns	0.6994	A-B
NI NIIgG vs. SC NIIgG	0.07333	-0.6342 to 0.7809	No	ns	0.9906	A-C
NI Anti-VEGF vs. SC Anti-VEGF	0.09333	-0.6142 to 0.8009	No	ns	0.981	B-D
SC NIIgG vs. SC Anti-VEGF	0.29	-0.4175 to 0.9975	No	ns	0.6518	C-D

## Sheet: 2c
Figure 2c
BAT weight								sWAT weight								vWAT weight
NI		SC						NI		SC						NI		SC
NIIgG	Anti-VEGF	NIIgG	Anti-VEGF					NIIgG	Anti-VEGF	NIIgG	Anti-VEGF					NIIgG	Anti-VEGF	NIIgG	Anti-VEGF
0.147	0.117	0.06	0.086					0.522	0.418	0.204	0.29					0.358	0.324	0.166	0.264
0.06	0.101	0.084	0.07					0.408	0.534	0.222	0.178					0.324	0.473	0.178	0.252
0.072	0.097	0.058	0.066					0.464	0.587	0.17	0.432					0.312	0.466	0.246	0.254
0.084	0.046	0.072	0.15					0.476	0.448	0.06	0.328					0.314	0.308	0.04	0.276
0.079	0.078	0.058	0.07					0.448	0.342	0.152	0.366					0.412	0.368	0.12	0.249
Tukey's multiple comparisons test	Mean Diff.	95.00% CI of diff.	Below threshold?	Summary	Adjusted P Value			Tukey's multiple comparisons test	Mean Diff.	95.00% CI of diff.	Below threshold?	Summary	Adjusted P Value			Tukey's multiple comparisons test	Mean Diff.	95.00% CI of diff.	Below threshold?	Summary	Adjusted P Value
NI NIIgG vs. NI Anti-VEGF	0.0006	-0.05113 to 0.05233	No	ns	>0.9999	A-B		NI NIIgG vs. NI Anti-VEGF	-0.0022	-0.1423 to 0.1379	No	ns	>0.9999	A-B		NI NIIgG vs. NI Anti-VEGF	-0.0438	-0.1500 to 0.06238	No	ns	0.6474	A-B
NI NIIgG vs. SC NIIgG	0.022	-0.02973 to 0.07373	No	ns	0.6255	A-C		NI NIIgG vs. SC NIIgG	0.302	0.1619 to 0.4421	Yes	****	<0.0001	A-C		NI NIIgG vs. SC NIIgG	0.194	0.08782 to 0.3002	Yes	***	0.0004	A-C
NI Anti-VEGF vs. SC Anti-VEGF	-0.0006	-0.05233 to 0.05113	No	ns	>0.9999	B-D		NI Anti-VEGF vs. SC Anti-VEGF	0.147	0.006927 to 0.2871	Yes	*	0.038	B-D		NI Anti-VEGF vs. SC Anti-VEGF	0.1288	0.02262 to 0.2350	Yes	*	0.015	B-D
SC NIIgG vs. SC Anti-VEGF	-0.022	-0.07373 to 0.02973	No	ns	0.6255	C-D		SC NIIgG vs. SC Anti-VEGF	-0.1572	-0.2973 to -0.01713	Yes	*	0.0252	C-D		SC NIIgG vs. SC Anti-VEGF	-0.109	-0.2152 to -0.002821	Yes	*	0.0432	C-D

## Sheet: 2d
Figure 2d
BAT IHC								BAT IHC
UCP1								COX4
NI		SC						NI		SC
NIIgG	Anti-VEGF	NIIgG	Anti-VEGF					NIIgG	Anti-VEGF	NIIgG	Anti-VEGF
0.236705	0.31395	1.95816	0.691025					1.45194	0.47819	4.62756	1.31618
0.13433	0.215635	3.41267	0.741675					1.34552	1.03428	4.37003	2.10469
0.206745	0.28714	2.55702	1.18057					0.767935	1.25157	4.71188	2.44002
0.287035	0.21336	1.89572	0.54479					0.89341	0.697675	5.94332	2.0692
0.293405	0.1988	2.38245	0.651615					1.11079	1.29476	3.56033	1.41638
0.159775	0.261205	1.79275	0.306145					1.22185	1.37515	4.64285	1.14513
0.368421	0.256473	2.69471	0.6937					0.967124	0.894356	5.46892	1.67494
0.400236	0.20168	3.0159	0.5965					1.01626	0.776945	6.91473	1.57315
Tukey's multiple comparisons test	Mean Diff.	95.00% CI of diff.	Below threshold?	Summary	Adjusted P Value			Tukey's multiple comparisons test	Mean Diff.	95.00% CI of diff.	Below threshold?	Summary	Adjusted P Value
NI NIIgG vs. NI Anti-VEGF	0.0173	-0.4143 to 0.4489	No	ns	0.9995	A-B		NI NIIgG vs. NI Anti-VEGF	0.1215	-0.6973 to 0.9403	No	ns	0.9771	A-B
NI NIIgG vs. SC NIIgG	-2.203	-2.634 to -1.771	Yes	****	<0.0001	A-C		NI NIIgG vs. SC NIIgG	-3.933	-4.752 to -3.114	Yes	****	<0.0001	A-C
NI Anti-VEGF vs. SC Anti-VEGF	-0.4322	-0.8638 to -0.0006667	Yes	*	0.0495	B-D		NI Anti-VEGF vs. SC Anti-VEGF	-0.7421	-1.561 to 0.07674	No	ns	0.0862	B-D
SC NIIgG vs. SC Anti-VEGF	1.788	1.356 to 2.219	Yes	****	<0.0001	C-D		SC NIIgG vs. SC Anti-VEGF	3.312	2.494 to 4.131	Yes	****	<0.0001	C-D
sWAT IHC								sWAT IHC
UCP1								COX4
NI		SC						NI		SC
NIIgG	Anti-VEGF	NIIgG	Anti-VEGF					NIIgG	Anti-VEGF	NIIgG	Anti-VEGF
0.655	0.30485	2.64565	0.5989					0.8029	0.70875	2.12095	0.9231
0.455	0.33495	3.37155	0.55615					0.4494	0.60655	2.0653	0.6622
0.4847	0.42525	2.30165	0.74695					0.7014	0.30415	2.05105	0.56175
0.49715	0.46775	2.78635	0.67275					0.39025	0.40845	2.1913	0.48175
0.3388	0.4722	1.54455	0.43995					0.4235	0.69545	1.3811	0.6083
0.42875	0.45395	3.56685	0.69215					0.36015	0.3444	1.78395	0.66605
0.6826	0.5048	2.69479	0.89368					0.6735	0.5849	2.4582	0.9423
0.5956	0.5623	2.96432	0.95291					0.5214	0.5012	1.64793	0.8216
Tukey's multiple comparisons test	Mean Diff.	95.00% CI of diff.	Below threshold?	Summary	Adjusted P Value			Tukey's multiple comparisons test	Mean Diff.	95.00% CI of diff.	Below threshold?	Summary	Adjusted P Value
NI NIIgG vs. NI Anti-VEGF	0.07644	-0.3791 to 0.5320	No	ns	0.9675	A-B		NI NIIgG vs. NI Anti-VEGF	0.02108	-0.2808 to 0.3230	No	ns	0.9975	A-B
NI NIIgG vs. SC NIIgG	-2.217	-2.673 to -1.762	Yes	****	<0.0001	A-C		NI NIIgG vs. SC NIIgG	-1.422	-1.724 to -1.120	Yes	****	<0.0001	A-C
NI Anti-VEGF vs. SC Anti-VEGF	-0.2534	-0.7090 to 0.2021	No	ns	0.4401	B-D		NI Anti-VEGF vs. SC Anti-VEGF	-0.1892	-0.4910 to 0.1127	No	ns	0.3372	B-D
SC NIIgG vs. SC Anti-VEGF	2.04	1.585 to 2.496	Yes	****	<0.0001	C-D		SC NIIgG vs. SC Anti-VEGF	1.254	0.9522 to 1.556	Yes	****	<0.0001	C-D
vWAT IHC								vWAT IHC
UCP1								COX4
NI		SC						NI		SC
NIIgG	Anti-VEGF	NIIgG	Anti-VEGF					NIIgG	Anti-VEGF	NIIgG	Anti-VEGF
0.18525	0.12215	0.57365	0.2576					0.19525	0.22	1.99365	0.6342
0.1695	0.2051	0.4375	0.24685					0.35885	0.1264	1.96915	0.5103
0.1562	0.1253	1.0463	0.1437					0.2678	0.1718	1.85155	0.6237
0.147	0.0476	0.483	0.2716					0.3769	0.26495	2.74795	0.4914
0.12855	0.17135	0.6741	0.3213					0.22805	0.274	1.92855	0.4459
0.2372	0.1196	0.5847	0.152					0.2406	0.3721	1.9275	0.61565
0.0926	0.1548	0.4525	0.164					0.20367	0.2016	2.6846	0.3588
0.075	0.0688	0.7263	0.173					0.18462	0.2458	2.8694	0.5021
Tukey's multiple comparisons test	Mean Diff.	95.00% CI of diff.	Below threshold?	Summary	Adjusted P Value			Tukey's multiple comparisons test	Mean Diff.	95.00% CI of diff.	Below threshold?	Summary	Adjusted P Value
NI NIIgG vs. NI Anti-VEGF	0.02208	-0.1300 to 0.1741	No	ns	0.9785	A-B		NI NIIgG vs. NI Anti-VEGF	0.02239	-0.2907 to 0.3355	No	ns	0.9973	A-B
NI NIIgG vs. SC NIIgG	-0.4733	-0.6254 to -0.3213	Yes	****	<0.0001	A-C		NI NIIgG vs. SC NIIgG	-1.99	-2.303 to -1.676	Yes	****	<0.0001	A-C
NI Anti-VEGF vs. SC Anti-VEGF	-0.08942	-0.2415 to 0.06265	No	ns	0.392	B-D		NI Anti-VEGF vs. SC Anti-VEGF	-0.2882	-0.6013 to 0.02494	No	ns	0.0796	B-D
SC NIIgG vs. SC Anti-VEGF	0.406	0.2539 to 0.5581	Yes	****	<0.0001	C-D		SC NIIgG vs. SC Anti-VEGF	1.724	1.411 to 2.037	Yes	****	<0.0001	C-D

## Sheet: 2e
Figure 2e
BAT qPCR								BAT qPCR
Ucp1								Cox4
NI		SC						NI		SC
NIIgG	Anti-VEGF	NIIgG	Anti-VEGF					NIIgG	Anti-VEGF	NIIgG	Anti-VEGF
0.993126	1.16149	1.81304	0.97205					0.958523	1.1384	1.52949	1.22798
0.988629	1.11043	3.03827	0.919416					0.985612	1.15726	1.60306	1.25948
0.933447	1.20654	2.65193	1.08388					0.981148	1.09588	1.70744	0.907204
1.08392	1.12644	3.03793	1.02519					1.0012	1.17727	1.60288	0.941516
1.00088	1.14007	2.65164	1.52232					1.07352	1.18223	1.70724	0.937369
Tukey's multiple comparisons test	Mean Diff.	95.00% CI of diff.	Significant?	Summary	Adjusted P Value			Tukey's multiple comparisons test	Mean Diff.	95.00% CI of diff.	Significant?	Summary	Adjusted P Value
NI NIIgG vs. NI Anti-VEGF	-0.149	-0.6550 to 0.3570	No	ns	0.8336	A-B		NI NIIgG vs. NI Anti-VEGF	-0.1502	-0.3291 to 0.02870	No	ns	0.1168	A-B
NI NIIgG vs. SC NIIgG	-1.639	-2.145 to -1.133	Yes	***	<0.0001	A-C		NI NIIgG vs. SC NIIgG	-0.63	-0.8089 to -0.4511	Yes	***	<0.0001	A-C
NI Anti-VEGF vs. SC Anti-VEGF	0.04443	-0.4616 to 0.5505	No	ns	0.9942	B-D		NI Anti-VEGF vs. SC Anti-VEGF	0.0955	-0.08340 to 0.2744	No	ns	0.4452	B-D
SC NIIgG vs. SC Anti-VEGF	1.534	1.028 to 2.040	Yes	***	<0.0001	C-D		SC NIIgG vs. SC Anti-VEGF	0.5753	0.3964 to 0.7542	Yes	***	<0.0001	C-D
sWAT qPCR								sWAT qPCR
Ucp1								Cox4
NI		SC						NI		SC
NIIgG	Anti-VEGF	NIIgG	Anti-VEGF					NIIgG	Anti-VEGF	NIIgG	Anti-VEGF
0.732011	1.49285	14.5239	0.914709					0.974343	0.957623	3.33703	1.18065
0.908689	0.488387	14.8418	4.80149					0.999704	0.718695	3.33699	1.15858
0.950306	0.606489	15.6352	4.56763					0.862414	0.735206	3.92608	1.54434
1.17753	0.523319	15.9774	4.88505					1.04597	0.770101	3.92604	1.51546
1.23146	0.649869	1.07331	4.64712					1.11757	0.787792	3.16247	1.61873
Tukey's multiple comparisons test	Mean Diff.	95.00% CI of diff.	Significant?	Summary	Adjusted P Value			Tukey's multiple comparisons test	Mean Diff.	95.00% CI of diff.	Significant?	Summary	Adjusted P Value
NI NIIgG vs. NI Anti-VEGF	0.2478	-5.729 to 6.225	No	ns	0.9994	A-B		NI NIIgG vs. NI Anti-VEGF	0.2061	-0.1943 to 0.6065	No	ns	0.4755	A-B
NI NIIgG vs. SC NIIgG	-11.41	-17.39 to -5.433	Yes	***	0.0003	A-C		NI NIIgG vs. SC NIIgG	-2.538	-2.938 to -2.137	Yes	***	<0.0001	A-C
NI Anti-VEGF vs. SC Anti-VEGF	-3.211	-9.188 to 2.766	No	ns	0.4399	B-D		NI Anti-VEGF vs. SC Anti-VEGF	-0.6097	-1.010 to -0.2093	Yes	**	0.0025	B-D
SC NIIgG vs. SC Anti-VEGF	8.447	2.470 to 14.42	Yes	**	0.0047	C-D		SC NIIgG vs. SC Anti-VEGF	2.134	1.734 to 2.535	Yes	***	<0.0001	C-D
vWAT qPCR								vWAT qPCR
Ucp1								Cox4
NI		SC						NI		SC
NIIgG	Anti-VEGF	NIIgG	Anti-VEGF					NIIgG	Anti-VEGF	NIIgG	Anti-VEGF
1.19425	0.034398	5.06979	0.603901					1.28026	0.888139	2.47442	1.33511
1.01897	0.065867	5.09999	0.582041					1.00593	0.915313	2.30813	1.24933
1.0386	0.035451	4.72909	0.587192					1.03895	0.803329	2.14345	1.21203
0.884867	0.067882	4.75726	0.565937					0.874945	0.827097	2.73249	1.11019
0.863317	0.023922	3.63259	0.198802					0.799915	0.885092	2.74917	1.07705
Tukey's multiple comparisons test	Mean Diff.	95.00% CI of diff.	Significant?	Summary	Adjusted P Value			Tukey's multiple comparisons test	Mean Diff.	95.00% CI of diff.	Significant?	Summary	Adjusted P Value
NI NIIgG vs. NI Anti-VEGF	0.9545	0.3780 to 1.531	Yes	**	0.0012	A-B		NI NIIgG vs. NI Anti-VEGF	0.1362	-0.1731 to 0.4455	No	ns	0.5998	A-B
NI NIIgG vs. SC NIIgG	-3.658	-4.234 to -3.081	Yes	***	<0.0001	A-C		NI NIIgG vs. SC NIIgG	-1.482	-1.791 to -1.172	Yes	***	<0.0001	A-C
NI Anti-VEGF vs. SC Anti-VEGF	-0.4621	-1.039 to 0.1145	No	ns	0.1413	B-D		NI Anti-VEGF vs. SC Anti-VEGF	-0.3329	-0.6422 to -0.02366	Yes	*	0.0327	B-D
SC NIIgG vs. SC Anti-VEGF	4.15	3.574 to 4.727	Yes	***	<0.0001	C-D		SC NIIgG vs. SC Anti-VEGF	1.285	0.9755 to 1.594	Yes	***	<0.0001	C-D

## Sheet: 2f
Figure 2f
BAT qPCR								BAT qPCR
Car9								Hif1a
NI		SC						NI		SC
NIIgG	Anti-VEGF	NIIgG	Anti-VEGF					NIIgG	Anti-VEGF	NIIgG	Anti-VEGF
0.913067	3.54265	21.077	0.510184					0.974902	0.753016	5.60953	1.20514
0.59109	0.92645	21.3609	1.75477					1.08172	0.657936	5.70591	1.25874
0.886658	0.569608	20.8421	1.44241					0.860639	0.719915	5.59006	1.17142
0.573994	0.998909	23.8025	1.74705					0.954933	0.629015	5.68611	1.22351
2.03519	0.614158	23.7199	1.43606					1.12781	0.813072	4.96033	1.2348
Tukey's multiple comparisons test	Mean Diff.	95.00% CI of diff.	Significant?	Summary	Adjusted P Value			Tukey's multiple comparisons test	Mean Diff.	95.00% CI of diff.	Significant?	Summary	Adjusted P Value
NI NIIgG vs. NI Anti-VEGF	-0.3304	-2.218 to 1.558	No	ns	0.9577	A-B		NI NIIgG vs. NI Anti-VEGF	0.2854	-0.02106 to 0.5919	No	ns	0.0725	A-B
NI NIIgG vs. SC NIIgG	-21.16	-23.05 to -19.27	Yes	***	<0.0001	A-C		NI NIIgG vs. SC NIIgG	-4.51	-4.817 to -4.204	Yes	***	<0.0001	A-C
NI Anti-VEGF vs. SC Anti-VEGF	-0.04774	-1.936 to 1.840	No	ns	0.9999	B-D		NI Anti-VEGF vs. SC Anti-VEGF	-0.5041	-0.8106 to -0.1977	Yes	**	0.0012	B-D
SC NIIgG vs. SC Anti-VEGF	20.78	18.89 to 22.67	Yes	***	<0.0001	C-D		SC NIIgG vs. SC Anti-VEGF	4.292	3.985 to 4.598	Yes	***	<0.0001	C-D
sWAT qPCR								sWAT qPCR
Car9								Hif1a
NI		SC						NI		SC
NIIgG	Anti-VEGF	NIIgG	Anti-VEGF					NIIgG	Anti-VEGF	NIIgG	Anti-VEGF
1.18415	0.794214	7.58742	2.36896					2.57277	2.50457	13.8212	7.18971
1.17659	0.679153	5.31787	2.68024					0.711978	0.850562	12.8189	7.33662
0.817623	1.10338	6.946	1.05093					0.610163	1.05687	14.8787	7.39364
0.833542	0.943527	5.46778	1.43329					0.698981	0.80815	13.7997	7.10992
0.988101	0.390716	7.14181	1.14411					0.90578	1.00417	10.5712	7.52848
Tukey's multiple comparisons test	Mean Diff.	95.00% CI of diff.	Significant?	Summary	Adjusted P Value			Tukey's multiple comparisons test	Mean Diff.	95.00% CI of diff.	Significant?	Summary	Adjusted P Value
NI NIIgG vs. NI Anti-VEGF	0.2178	-0.9686 to 1.404	No	ns	0.9517	A-B		NI NIIgG vs. NI Anti-VEGF	-0.1449	-1.927 to 1.637	No	ns	0.9954	A-B
NI NIIgG vs. SC NIIgG	-5.492	-6.679 to -4.306	Yes	***	<0.0001	A-C		NI NIIgG vs. SC NIIgG	-12.08	-13.86 to -10.30	Yes	***	<0.0001	A-C
NI Anti-VEGF vs. SC Anti-VEGF	-0.9533	-2.140 to 0.2331	No	ns	0.1399	B-D		NI Anti-VEGF vs. SC Anti-VEGF	-6.067	-7.848 to -4.285	Yes	***	<0.0001	B-D
SC NIIgG vs. SC Anti-VEGF	4.757	3.570 to 5.943	Yes	***	<0.0001	C-D		SC NIIgG vs. SC Anti-VEGF	5.866	4.085 to 7.648	Yes	***	<0.0001	C-D
vWAT qPCR								vWAT qPCR
Car9								Hif1a
NI		SC						NI		SC
NIIgG	Anti-VEGF	NIIgG	Anti-VEGF					NIIgG	Anti-VEGF	NIIgG	Anti-VEGF
2.17373	1.15917	6.73868	1.54336					0.711792	0.436921	3.68713	3.05223
1.16267	1.24333	4.33588	1.05861					1.13666	0.468646	5.53916	1.44285
0.838453	1.26685	6.28582	1.49369					1.03388	1.20063	5.82834	1.61187
0.479418	1.35883	4.0445	1.02455					1.10898	1.23277	5.38963	1.45787
0.345731	1.46198	1.84441	1.34285					1.0087	1.13162	5.67099	1.62864
Tukey's multiple comparisons test	Mean Diff.	95.00% CI of diff.	Significant?	Summary	Adjusted P Value			Tukey's multiple comparisons test	Mean Diff.	95.00% CI of diff.	Significant?	Summary	Adjusted P Value
NI NIIgG vs. NI Anti-VEGF	-0.298	-2.206 to 1.610	No	ns	0.9693	A-B		NI NIIgG vs. NI Anti-VEGF	0.1059	-0.9735 to 1.185	No	ns	0.992	A-B
NI NIIgG vs. SC NIIgG	-3.65	-5.558 to -1.742	Yes	***	0.0003	A-C		NI NIIgG vs. SC NIIgG	-4.223	-5.302 to -3.144	Yes	***	<0.0001	A-C
NI Anti-VEGF vs. SC Anti-VEGF	0.005418	-1.903 to 1.913	No	ns	>0.9999	B-D		NI Anti-VEGF vs. SC Anti-VEGF	-0.9446	-2.024 to 0.1348	No	ns	0.0974	B-D
SC NIIgG vs. SC Anti-VEGF	3.357	1.449 to 5.265	Yes	***	0.0006	C-D		SC NIIgG vs. SC Anti-VEGF	3.384	2.305 to 4.464	Yes	***	<0.0001	C-D

## Sheet: 2g
Figure 2g
BAT qPCR								sWAT qPCR								vWAT qPCR
Vegf								Vegf								Vegf
NI		SC						NI		SC						NI		SC
NIIgG	Anti-VEGF	NIIgG	Anti-VEGF					NIIgG	Anti-VEGF	NIIgG	Anti-VEGF					NIIgG	Anti-VEGF	NIIgG	Anti-VEGF
1.04411	1.66382	1.87064	0.932247					1.14786	1.18613	2.8828	2.23022					1.80643	0.755676	5.32213	1.44106
1.03067	1.60164	2.49151	0.892547					0.831484	1.22254	4.62911	2.31389					1.15976	0.778797	5.09688	1.43188
1.02507	1.33082	1.85136	1.22114					0.846382	0.4589	4.92522	2.36151					1.10142	0.768191	4.96447	1.34026
1.01188	1.43307	2.46583	1.63403					1.07748	0.490579	5.44625	2.24132					0.478221	1.10865	4.75435	1.44678
0.888263	1.77159	1.0794	1.53585					1.09679	0.491723	5.79463	2.28033					0.454166	1.15025	3.90201	1.35421
Tukey's multiple comparisons test	Mean Diff.	95.00% CI of diff.	Significant?	Summary	Adjusted P Value			Tukey's multiple comparisons test	Mean Diff.	95.00% CI of diff.	Significant?	Summary	Adjusted P Value			Tukey's multiple comparisons test	Mean Diff.	95.00% CI of diff.	Significant?	Summary	Adjusted P Value
NI NIIgG vs. NI Anti-VEGF	-0.5602	-1.189 to 0.06889	No	ns	0.0899	A-B		NI NIIgG vs. NI Anti-VEGF	0.23	-0.8630 to 1.323	No	ns	0.9299	A-B		NI NIIgG vs. NI Anti-VEGF	0.08769	-0.6447 to 0.8201	No	ns	0.9857	A-B
NI NIIgG vs. SC NIIgG	-0.9517	-1.581 to -0.3227	Yes	**	0.0026	A-C		NI NIIgG vs. SC NIIgG	-3.736	-4.829 to -2.643	Yes	***	<0.0001	A-C		NI NIIgG vs. SC NIIgG	-3.808	-4.540 to -3.076	Yes	***	<0.0001	A-C
NI Anti-VEGF vs. SC Anti-VEGF	0.317	-0.3121 to 0.9461	No	ns	0.4931	B-D		NI Anti-VEGF vs. SC Anti-VEGF	-1.515	-2.608 to -0.4225	Yes	**	0.0055	B-D		NI Anti-VEGF vs. SC Anti-VEGF	-0.4905	-1.223 to 0.2418	No	ns	0.2604	B-D
SC NIIgG vs. SC Anti-VEGF	0.7086	0.07951 to 1.338	Yes	*	0.0247	C-D		SC NIIgG vs. SC Anti-VEGF	2.45	1.357 to 3.543	Yes	***	<0.0001	C-D		SC NIIgG vs. SC Anti-VEGF	3.405	2.673 to 4.138	Yes	***	<0.0001	C-D

## Sheet: 2h
Figure 2h
cVEGF
NI	SC
101.364	367.273
151.364	349.091
126.364	394.546
196.818	387.727
187.727	315
Unpaired t test
P value	<0.0001
P value summary	****
Significantly different (P < 0.05)?	Yes
One- or two-tailed P value?	Two-tailed
t, df	t=9.111, df=8

## Sheet: 2i
Figure 2i
BAT IHC								BAT IHC
CD31								CD31+Ki67
NI		SC						NI		SC
NIIgG	Anti-VEGF	NIIgG	Anti-VEGF					NIIgG	Anti-VEGF	NIIgG	Anti-VEGF
26.02	11.87	57.05	26.73					1.99	1.92	2.7	2.17
24.21	9.71	57.08	23.6					1.45	1.02	5.12	2.75
18.74	10.09	42.85	14.38					1.85	1.69	5.76	2.82
15.03	17.24	47.41	14.67					2.22	1.27	4.63	1.57
20.61	21.84	48.91	14.78					1.22	1.75	3.73	2.27
23.12	14.9	45.51	27.33					1.87	1.43	2.78	2.52
20.32	16.53	45.3	29.73					2.21	1	4.8	1.88
22.46	14.29	46.61	17.48					1	1.5	4	1.2
Tukey's multiple comparisons test	Mean Diff.	95.00% CI of diff.	Significant?	Summary	Adjusted P Value			Tukey's multiple comparisons test	Mean Diff.	95.00% CI of diff.	Significant?	Summary	Adjusted P Value
NI NIIgG vs. NI Anti-VEGF	6.755	-0.02335 to 13.53	No	ns	0.051	A-B		NI NIIgG vs. NI Anti-VEGF	0.2788	-0.6464 to 1.204	No	ns	0.8432	A-B
NI NIIgG vs. SC NIIgG	-27.53	-34.30 to -20.75	Yes	***	<0.0001	A-C		NI NIIgG vs. SC NIIgG	-2.464	-3.389 to -1.539	Yes	***	<0.0001	A-C
NI Anti-VEGF vs. SC Anti-VEGF	-6.529	-13.31 to 0.2496	No	ns	0.0622	B-D		NI Anti-VEGF vs. SC Anti-VEGF	-0.7	-1.625 to 0.2251	No	ns	0.189	B-D
SC NIIgG vs. SC Anti-VEGF	27.75	20.97 to 34.53	Yes	***	<0.0001	C-D		SC NIIgG vs. SC Anti-VEGF	2.043	1.117 to 2.968	Yes	***	<0.0001	C-D
sWAT IHC								sWAT IHC
CD31								CD31+Ki67
NI		SC						NI		SC
NIIgG	Anti-VEGF	NIIgG	Anti-VEGF					NIIgG	Anti-VEGF	NIIgG	Anti-VEGF
5.95	2.94	10.08	3.83					4.58	2.66	10.59	6.35
3.7	3.25	8.26	5.2					3.45	3.98	14.91	7.58
3.39	1.93	16.73	6.32					3.77	3.11	20.33	6.5
5.69	2.55	14.35	2.2					4.32	2.79	13.74	4.03
3.26	2.34	14.12	2.14					3.01	3.31	12.78	4.97
3.33	3.99	13.49	3.38					2.14	3.26	11.79	2.65
4.56	3.42	15.27	5.61					3.87	3.7	14.29	4.05
4.24	1.82	11.13	5.71					3.59	3.26	14.06	5.16
Tukey's multiple comparisons test	Mean Diff.	95.00% CI of diff.	Significant?	Summary	Adjusted P Value			Tukey's multiple comparisons test	Mean Diff.	95.00% CI of diff.	Significant?	Summary	Adjusted P Value
NI NIIgG vs. NI Anti-VEGF	1.485	-0.9284 to 3.898	No	ns	0.3527	A-B		NI NIIgG vs. NI Anti-VEGF	0.3325	-2.008 to 2.673	No	ns	0.9798	A-B
NI NIIgG vs. SC NIIgG	-8.664	-11.08 to -6.250	Yes	***	<0.0001	A-C		NI NIIgG vs. SC NIIgG	-10.47	-12.81 to -8.129	Yes	***	<0.0001	A-C
NI Anti-VEGF vs. SC Anti-VEGF	-1.519	-3.932 to 0.8946	No	ns	0.3335	B-D		NI Anti-VEGF vs. SC Anti-VEGF	-1.903	-4.243 to 0.4385	No	ns	0.1428	B-D
SC NIIgG vs. SC Anti-VEGF	8.63	6.217 to 11.04	Yes	***	<0.0001	C-D		SC NIIgG vs. SC Anti-VEGF	8.9	6.559 to 11.24	Yes	***	<0.0001	C-D
vWAT IHC								vWAT IHC
CD31								CD31+Ki67
NI		SC						NI		SC
NIIgG	Anti-VEGF	NIIgG	Anti-VEGF					NIIgG	Anti-VEGF	NIIgG	Anti-VEGF
6.48	5.46	12.34	4.32					0.93	2.53	5.06	3.66
5.78	4.96	21.07	6.23					2.38	1.79	4.14	2.7
6.05	6.58	15.79	7.67					3.9	2.05	4.47	2.91
5.79	2.23	12.44	6.44					2.68	2.63	8	3.49
5.11	3.55	16.68	5.9					2.86	1.35	6.54	2.58
6.33	4.91	13.54	6.64					1.35	2.61	7.22	3.51
5.06	3.45	14.58	5.98					1.96	2.14	8.91	2.86
4.52	4.03	16.96	4.72					2.29	2.16	6.33	3.1
Tukey's multiple comparisons test	Mean Diff.	95.00% CI of diff.	Significant?	Summary	Adjusted P Value			Tukey's multiple comparisons test	Mean Diff.	95.00% CI of diff.	Significant?	Summary	Adjusted P Value
NI NIIgG vs. NI Anti-VEGF	1.244	-1.103 to 3.590	No	ns	0.4817	A-B		NI NIIgG vs. NI Anti-VEGF	0.1363	-1.243 to 1.516	No	ns	0.993	A-B
NI NIIgG vs. SC NIIgG	-9.785	-12.13 to -7.439	Yes	***	<0.0001	A-C		NI NIIgG vs. SC NIIgG	-4.04	-5.420 to -2.660	Yes	***	<0.0001	A-C
NI Anti-VEGF vs. SC Anti-VEGF	-1.591	-3.938 to 0.7552	No	ns	0.2715	B-D		NI Anti-VEGF vs. SC Anti-VEGF	-0.9438	-2.323 to 0.4358	No	ns	0.2645	B-D
SC NIIgG vs. SC Anti-VEGF	9.438	7.091 to 11.78	Yes	***	<0.0001	C-D		SC NIIgG vs. SC Anti-VEGF	3.233	1.853 to 4.612	Yes	***	<0.0001	C-D

## Sheet: 2j
Figure 2j
thermal signals
NI		SC
NIIgG	Anti-VEGF	NIIgG	Anti-VEGF
1.01637	1.01637	1.14597	1.07435
1.02319	0.968622	1.13574	1.07094
1.02319	1.06071	1.1528	0.992497
0.989086	0.937926	1.07435	1.02319
0.948158	0.948158	1.05048	0.992497
Tukey's multiple comparisons test	Mean Diff.	95.00% CI of diff.	Significant?	Summary	Adjusted P Value
NI NIIgG vs. NI Anti-VEGF	0.01364	-0.06443 to 0.09171	No	ns	0.9579	A-B
NI NIIgG vs. SC NIIgG	-0.1119	-0.1899 to -0.03380	Yes	**	0.0042	A-C
NI Anti-VEGF vs. SC Anti-VEGF	-0.04434	-0.1224 to 0.03373	No	ns	0.3933	B-D
SC NIIgG vs. SC Anti-VEGF	0.08117	0.003104 to 0.1592	Yes	*	0.0401	C-D

[truncated: 1 more sheets: 2k]
