# Supplementary material for: COVID-19 instigates adipose browning and atrophy through VEGF in small mammals
Source: Nat Metab. 2022 Dec 8;4(12):1674–83. doi: 10.1038/s42255-022-00697-4 (PMC9771808; doi:10.1038/s42255-022-00697-4)
Supplement: Source Data Fig. 3 — Statistical Source Data. [file 42255_2022_697_MOESM5_ESM.xlsx]

## Sheet: 3a
Figure 3a
sWAT IHC					sWAT IHC
UCP1					COX4
NI	SC				NI	SC
	NIIgG	Anti-VEGF				NIIgG	Anti-VEGF
0.015	1.388	0.305			0.025	1.048	0.395
0.019	0.959	0.12			0.023	1.224	0.275
0.039	1.745	0.167			0.08	1.634	0.287
0.045	1.395	0.394			0.03	1.529	0.3
0.044	1.34	0.115			0.054	1.226	0.254
0.043	1.267	0.103			0.087	1.49	0.315
0.041	1.087	0.269			0.019	1.322	0.43
0.025	1.681	0.324			0.084	1.743	0.317
NI	vs.	SC NIIgG			NI	vs.	SC NIIgG
Unpaired t test					Unpaired t test
P value	<0.0001				P value	<0.0001
P value summary	****				P value summary	****
Significantly different (P < 0.05)?	Yes				Significantly different (P < 0.05)?	Yes
One- or two-tailed P value?	Two-tailed				One- or two-tailed P value?	Two-tailed
t, df	t=14.03, df=14				t, df	t=16.11, df=14
SC Anti-VEGF	vs.	SC NIIgG			SC Anti-VEGF	vs.	SC NIIgG
Unpaired t test					Unpaired t test
P value	<0.0001				P value	<0.0001
P value summary	****				P value summary	****
Significantly different (P < 0.05)?	Yes				Significantly different (P < 0.05)?	Yes
One- or two-tailed P value?	Two-tailed				One- or two-tailed P value?	Two-tailed
t, df	t=11.08, df=14				t, df	t=12.57, df=14

## Sheet: 3b
Figure 3b
sWAT qPCR				sWAT qPCR				sWAT qPCR				sWAT qPCR				sWAT qPCR				sWAT qPCR
Ucp1				Cox4				Dio2				Tbx1				Tnfrsf9				Pdgfra
NI	SC			NI	SC			NI	SC			NI	SC			NI	SC			NI	SC
	NIIgG	Anti-VEGF			NIIgG	Anti-VEGF			NIIgG	Anti-VEGF			NIIgG	Anti-VEGF			NIIgG	Anti-VEGF			NIIgG	Anti-VEGF
0.649745	8.14864	0.103359		1.04731	3.27869	1.10876		0.884318	5.41581	1.38323		1.15832	4.05088	1.62141		1.1919	2.52661	1.80453		1.09739	3.04516	1.34261
0.71677	6.41119	0.231052		1.09567	3.07134	0.994915		0.778398	4.81719	1.21399		0.945964	3.37302	1.66948		1.24693	2.24734	1.88963		1.27405	2.9083	1.61816
0.737437	8.26455	0.180451		0.901327	3.32533	1.09854		1.32948	2.24363	1.23579		0.989642	3.60312	1.45875		0.475398	1.81724	1.4758		1.14806	2.89801	1.70526
1.68958	6.50239	5.11761		0.819423	3.11503	1.23672		0.913913	2.21133	1.0846		0.831809	3.22376	1.39723		1.31761	4.04452	1.60514		0.779855	3.85225	2.05524
0.670425	7.54256	4.7552		1.11876	3.36062	1.25124		0.918032	2.60382	1.07505		1.09271	4.26563	1.62636		0.432198	1.41477	1.43405		0.868873	3.15025	2.14207
1.53604	7.43396	4.09684		0.98476	4.46719	1.28685		0.830865	2.53221	1.06573		1.09124	3.56528	1.61226		1.33597	1.4349	1.22545		0.789918	3.4585	2.32146
NI	vs.	SC NIIgG		NI	vs.	SC NIIgG		NI	vs.	SC NIIgG		NI	vs.	SC NIIgG		NI	vs.	SC NIIgG		NI	vs.	SC NIIgG
Unpaired t test				Unpaired t test				Unpaired t test				Unpaired t test				Unpaired t test				Unpaired t test
P value	<0.0001			P value	<0.0001			P value	0.0024			P value	<0.0001			P value	0.0173			P value	<0.0001
P value summary	****			P value summary	****			P value summary	**			P value summary	****			P value summary	*			P value summary	****
Significantly different (P < 0.05)?	Yes			Significantly different (P < 0.05)?	Yes			Significantly different (P < 0.05)?	Yes			Significantly different (P < 0.05)?	Yes			Significantly different (P < 0.05)?	Yes			Significantly different (P < 0.05)?	Yes
One- or two-tailed P value?	Two-tailed			One- or two-tailed P value?	Two-tailed			One- or two-tailed P value?	Two-tailed			One- or two-tailed P value?	Two-tailed			One- or two-tailed P value?	Two-tailed			One- or two-tailed P value?	Two-tailed
t, df	t=16.95, df=10			t, df	t=11.26, df=10			t, df	t=4.021, df=10			t, df	t=15.60, df=10			t, df	t=2.848, df=10			t, df	t=12.79, df=10
SC Anti-VEGF	vs.	SC NIIgG		SC Anti-VEGF	vs.	SC NIIgG		SC Anti-VEGF	vs.	SC NIIgG		SC Anti-VEGF	vs.	SC NIIgG		SC Anti-VEGF	vs.	SC NIIgG		SC Anti-VEGF	vs.	SC NIIgG
Unpaired t test				Unpaired t test				Unpaired t test				Unpaired t test				Unpaired t test				Unpaired t test
P value	0.0009			P value	<0.0001			P value	0.0045			P value	<0.0001			P value	0.1343			P value	<0.0001
P value summary	***			P value summary	****			P value summary	**			P value summary	****			P value summary	ns			P value summary	****
Significantly different (P < 0.05)?	Yes			Significantly different (P < 0.05)?	Yes			Significantly different (P < 0.05)?	Yes			Significantly different (P < 0.05)?	Yes			Significantly different (P < 0.05)?	No			Significantly different (P < 0.05)?	Yes
One- or two-tailed P value?	Two-tailed			One- or two-tailed P value?	Two-tailed			One- or two-tailed P value?	Two-tailed			One- or two-tailed P value?	Two-tailed			One- or two-tailed P value?	Two-tailed			One- or two-tailed P value?	Two-tailed
t, df	t=4.680, df=10			t, df	t=10.50, df=10			t, df	t=3.643, df=10			t, df	t=12.49, df=10			t, df	t=1.629, df=10			t, df	t=6.331, df=10

## Sheet: 3c
Figure 3c
sWAT weight				Body weight
NI	SC			days	NI					SC
	NIIgG	Anti-VEGF								NIIgG					Anti-VEGF
2.26	1.9	1.84		0	95.3	94.8	94.6	96.1	94.4	94.2	95.6	92	97.2	92	97.2	94.2	91.8	96.4	97.4
1.9	0.84	2.14		1	99.1	97.6	98.9	99.7	95.4	93.7	93.4	92.2	98	93.8	98.2	96.3	93.7	97.6	99
1.98	1.84	2.38		2	99.1	99.3	99.4	103	94.3	93.1	89.8	88.4	96.1	90.6	95.3	93.8	89.5	96	94.7
2.03	1.93	2.89		3	97.7	98.3	99.1	105.1	94.6	92.8	88	88.5	92.7	88.2	95	91.5	86.9	94.8	94.1
2.79	1.39	2.41		4	95.3	93.7	100.2	102.7	94.3	92	86.5	85.8	90.1	87.5	92.4	93.2	85.1	94.7	93.7
				5	94.2	91.9	95.8	103.9	92.7	91.2	87.2	84.5	89.1	88.3	90.7	90.9	86.1	93.6	91.5
NI	vs.	SC NIIgG		6	94.3	89.7	96.9	103.6	92.3	90.4	86.8	83.4	87.6	88.7	90	91.8	84.6	93.4	92.3
Unpaired t test				7	97.5	88.8	100.5	104.7	93.8	92	88.7	85.1	88.5	88.5	89.9	93	87.2	95	95.3
P value	0.0491			8	98	89	100.2	104.3	94.8	94.6	90.8	87.2	88.9	86.6	93.06	100.1	90.0048	96.5	100.9
P value summary	*
Significantly different (P < 0.05)?	Yes				NI	vs.	SC NIIgG
One- or two-tailed P value?	Two-tailed				Unpaired t test
t, df	t=2.317, df=8				P value	0.0324
					P value summary	*
SC Anti-VEGF	vs.	SC NIIgG			Significantly different (P < 0.05)?	Yes
Unpaired t test					One- or two-tailed P value?	Two-tailed
P value	0.0122				t, df	t=2.585, df=8
P value summary	*
Significantly different (P < 0.05)?	Yes				SC Anti-VEGF	vs.	SC NIIgG
One- or two-tailed P value?	One-tailed				Unpaired t test
t, df	t=2.769, df=8				P value	0.0329
					P value summary	*
					Significantly different (P < 0.05)?	Yes
					One- or two-tailed P value?	Two-tailed
					t, df	t=2.574, df=8

## Sheet: 3d
Figure 3d
sWAT qPCR					sWAT qPCR
Car9					Hif1a
NI	SC				NI	SC
	NIIgG	Anti-VEGF				NIIgG	Anti-VEGF
1.00208	1.78888	1.16141			1.02076	2.4088	0.81949
0.997916	4.25736	1.25053			0.979237	2.2552	0.996111
0.950952	4.19607	0.754907			0.99502	2.4232	1.24902
1.04905	2.79785	0.958814			1.00498	2.38831	1.15917
1.16128	3.49708	1.08253			1.07383	1.55569	1.00092
1.02317	1.7415	1.15817			0.926166	1.91634	1.21692
NI	vs.	SC NIIgG			NI	vs.	SC NIIgG
Unpaired t test					Unpaired t test
P value	0.0014				P value	<0.0001
P value summary	**				P value summary	****
Significantly different (P < 0.05)?	Yes				Significantly different (P < 0.05)?	Yes
One- or two-tailed P value?	Two-tailed				One- or two-tailed P value?	Two-tailed
t, df	t=4.377, df=10				t, df	t=7.999, df=10
SC Anti-VEGF	vs.	SC NIIgG			SC Anti-VEGF	vs.	SC NIIgG
Unpaired t test					Unpaired t test
P value	0.0016				P value	<0.0001
P value summary	**				P value summary	****
Significantly different (P < 0.05)?	Yes				Significantly different (P < 0.05)?	Yes
One- or two-tailed P value?	Two-tailed				One- or two-tailed P value?	Two-tailed
t, df	t=4.266, df=10				t, df	t=6.851, df=10

## Sheet: 3e
Figure 3e
sWAT qPCR
Vegf
NI	SC
	NIIgG	Anti-VEGF
0.757405	2.07	0.859827
0.801449	1.98839	1.59447
1.39813	2.32723	1.25538
0.666686	2.3691	1.09207
0.838455	2.33499	0.668698
1.53788	2.46698	0.792373
NI	vs.	SC NIIgG
Unpaired t test
P value	<0.0001
P value summary	****
Significantly different (P < 0.05)?	Yes
One- or two-tailed P value?	Two-tailed
t, df	t=7.447, df=10
SC Anti-VEGF	vs.	SC NIIgG
Unpaired t test
P value	<0.0001
P value summary	****
Significantly different (P < 0.05)?	Yes
One- or two-tailed P value?	Two-tailed
t, df	t=7.623, df=10

## Sheet: 3f
Figure 3f				Body temperature
Physiological score				days	NI					SC
NI	SC									NIIgG					Anti-VEGF
	NIIgG	Anti-VEGF		0	34.8	35	34.4	35.5	36	34.5	36	35.3	36.4	35.5	35.6	35.7	35.8	36	36
0	0.2	0.2		1	35	36.2	35.6	35.5	35.6	36.4	37.1	37	37	36.9	36.2	36	36.2	36.6	35.8
0	0.3	0.2		2	36	36	35.8	35.9	36	36.8	36.5	36.5	37.2	36.8	35	35.6	35.3	35.6	35
0	0.2	0.1		3	35.7	35.8	35.5	35.2	35.6	35.9	36.5	37.2	36.8	36.6	35.6	35.5	35.4	35.2	35.4
0	0.2	0.1		4	35.6	36	35.1	36	35.4	36	36.6	35.9	36.6	36.3	35.2	35.3	35.2	35.1	35
0	0.5	0.2		5	35.3	35	35	35.5	35.3	36.4	36.7	37	36.6	36.4	35.6	35.6	35.4	34.9	35.4
				6	34.9	35.7	34.5	35.6	36.3	36	36.8	36.6	36.8	36.6	35.6	35.2	35.3	35.2	35.2
NI	vs.	SC NIIgG		7	34.5	35.5	34.9	34.9	35.6	36	36.6	36.5	36.9	36.5	36	35.5	35.3	34.8	35
Unpaired t test				8	35.5	35.6	35.5	35.3	35.8	35.9	36.5	36.3	36.3	36.3	36	36.2	35.8	35.4	35.6
P value	<0.0001
P value summary	****				NI	vs.	SC NIIgG			SC Anti-VEGF	vs.	SC NIIgG
Significantly different (P < 0.05)?	Yes				Unpaired t test					Unpaired t test
One- or two-tailed P value?	Two-tailed				P value	0.0005				P value	0.0282
t, df	t=7.483, df=8				P value summary	***				P value summary	*
					Significantly different (P < 0.05)?	Yes				Significantly different (P < 0.05)?	Yes
SC Anti-VEGF	vs.	SC NIIgG			One- or two-tailed P value?	Two-tailed				One- or two-tailed P value?	Two-tailed
Unpaired t test					t, df	t=5.657, df=8				t, df	t=2.674, df=8
P value	0.0278
P value summary	*
Significantly different (P < 0.05)?	Yes
One- or two-tailed P value?	Two-tailed
t, df	t=2.683, df=8
