# Supplementary material for: COVID-19 instigates adipose browning and atrophy through VEGF in small mammals
Source: Nat Metab. 2022 Dec 8;4(12):1674–83. doi: 10.1038/s42255-022-00697-4 (PMC9771808; doi:10.1038/s42255-022-00697-4)
Supplement: Source Data Fig. 4 — Statistical Source Data. [file 42255_2022_697_MOESM6_ESM.xlsx]

## Sheet: 4a
Figure 4a
sWAT IHC			sWAT IHC			vWAT IHC			vWAT IHC			BAT IHC			BAT IHC
UCP1			COX4			UCP1			COX4			UCP1			COX4
NI	Covid-19		NI	Covid-19		NI	Covid-19		NI	Covid-19		NI	Covid-19		NI	Covid-19
0.078	0.244		0.18	0.357		0.096	0.267		0.051	0.185		0.222	0.811		0.087	0.401
0.067	0.271		0.221	0.625		0.082	0.265		0.12	0.304		0.171	0.806		0.111	0.522
0.143	0.512		0.117	0.628		0.175	0.534		0.028	0.387		0.115	0.489		0.094	0.33
0.183	0.333		0.068	0.709		0.045	0.342		0.016	0.429		0.167	0.794		0.147	0.346
0.219	0.346		0.106	0.675		0.054	0.409		0.012	0.274		0.376	0.736		0.074	0.442
0.193	0.24		0.139	0.423		0.101	0.554		0.07	0.261		0.332	0.575		0.092	0.413
0.176	0.466		0.155	0.969		0.083	0.358		0.085	0.293		0.153	0.754		0.124	0.388
0.13	0.232		0.124	0.606		0.126	0.332		0.021	0.243		0.217	0.608		0.033	0.375
Unpaired t test			Unpaired t test			Unpaired t test			Unpaired t test			Unpaired t test			Unpaired t test
P value	0.0008		P value	<0.0001		P value	<0.0001		P value	<0.0001		P value	<0.0001		P value	<0.0001
P value summary	***		P value summary	****		P value summary	****		P value summary	****		P value summary	****		P value summary	****
Significantly different (P < 0.05)?	Yes		Significantly different (P < 0.05)?	Yes		Significantly different (P < 0.05)?	Yes		Significantly different (P < 0.05)?	Yes		Significantly different (P < 0.05)?	Yes		Significantly different (P < 0.05)?	Yes
One- or two-tailed P value?	Two-tailed		One- or two-tailed P value?	Two-tailed		One- or two-tailed P value?	Two-tailed		One- or two-tailed P value?	Two-tailed		One- or two-tailed P value?	Two-tailed		One- or two-tailed P value?	Two-tailed
t, df	t=4.275, df=14		t, df	t=7.172, df=14		t, df	t=6.909, df=14		t, df	t=7.992, df=14		t, df	t=8.858, df=14		t, df	t=12.54, df=14

## Sheet: 4b
Figure 4b
BAT qPCR			BAT qPCR			sWAT qPCR			sWAT qPCR			vWAT qPCR			vWAT qPCR
UCP1			Cox4			UCP1			Cox4			UCP1			Cox4
NI	Covid-19		NI	Covid-19		NI	Covid-19		NI	Covid-19		NI	Covid-19		NI	Covid-19
1.0826	3.47051		1.05196	1.795		0.877209	2.84402		1.14058	3.53488		0.773689	3.21872		0.895641	3.12643
0.917401	3.18713		0.948044	1.93476		1.12279	2.82805		0.933472	3.2715		1.18701	3.5879		1.06506	3.26855
1.00155	1.41355		0.937231	1.64404		0.990312	3.70143		1.05913	4.05741		0.804704	1.90409		0.931544	1.84949
0.998446	1.45187		1.06277	1.64286		1.00969	3.68064		0.866818	3.7551		1.2346	2.12248		1.10776	1.93356
Unpaired t test			Unpaired t test			Unpaired t test			Unpaired t test			Unpaired t test			Unpaired t test
P value	0.0463		P value	<0.0001		P value	0.0001		P value	<0.0001		P value	0.0072		P value	0.0068
P value summary	*		P value summary	****		P value summary	***		P value summary	****		P value summary	**		P value summary	**
Significantly different (P < 0.05)?	Yes		Significantly different (P < 0.05)?	Yes		Significantly different (P < 0.05)?	Yes		Significantly different (P < 0.05)?	Yes		Significantly different (P < 0.05)?	Yes		Significantly different (P < 0.05)?	Yes
One- or two-tailed P value?	Two-tailed		One- or two-tailed P value?	Two-tailed		One- or two-tailed P value?	Two-tailed		One- or two-tailed P value?	Two-tailed		One- or two-tailed P value?	Two-tailed		One- or two-tailed P value?	Two-tailed
t, df	t=2.504, df=6		t, df	t=9.731, df=6		t, df	t=8.984, df=6		t, df	t=14.94, df=6		t, df	t=3.987, df=6		t, df	t=4.044, df=6
