# Supplementary material for: COVID-19 instigates adipose browning and atrophy through VEGF in small mammals
Source: Nat Metab. 2022 Dec 8;4(12):1674–83. doi: 10.1038/s42255-022-00697-4 (PMC9771808; doi:10.1038/s42255-022-00697-4)
Supplement: Source Data Extended Data Fig. 1 — Statistical Source Data. [file 42255_2022_697_MOESM7_ESM.xlsx]

## Sheet: Extended Figure1a
Extended Figure 1a
BAT weight
NI	SC
0.09	0.08
0.09	0.05
0.088	0.06
0.075	0.07
0.079	0.059
0.082	0.07
Unpaired t test
P value	0.0034
P value summary	**
Significantly different (P < 0.05)?	Yes
One- or two-tailed P value?	Two-tailed
t, df	t=3.811, df=10

## Sheet: EF1b
Extended Figure 1b
food intake
Days	HC	HC	HC	HC	HC	HC	SC	SC	SC	SC	SC	SC
0
1	2.925	3.275	2.925	3.275	2.925	3.275	3.9	2.76667	3.9	2.76667	3.9	2.76667
2	2.75	3.3	2.75	3.3	2.75	3.3	3.65	2.86667	3.65	2.86667	3.65	2.86667
3	2.5	4.1	2.5	4.1	2.5	4.1	3.05	3.46667	3.05	3.46667	3.05	3.46667
4	2.95	3.65	2.95	3.65	2.95	3.65	4.25	3.03333	4.25	3.03333	4.25	3.03333
5	2.9	3.5	2.9	3.5	2.9	3.5	3.6	0.366667	3.6	0.366667	3.6	0.366667
6	2.88333	3.71667	2.88333	3.71667	2.88333	3.71667	4.35	0.3	4.35	0.3	4.35	0.3
	P value	0.402
	P value summary	ns
	Significantly different (P < 0.05)?	No
	One- or two-tailed P value?	Two-tailed
	t, df	t=0.8752, df=10

## Sheet: EF1c
Extended Figure 1c
BAT qPCR			BAT qPCR			BAT qPCR			BAT qPCR
Cox7a			Cox8b			Cidea			Prdm16
NI	SC		NI	SC		NI	SC		NI	SC
0.932633	8.47268		1.03669	4.02587		0.360745	8.03501		0.932633	1.73327
0.796471	8.43779		1.14215	3.87813		0.333421	6.21677		0.796471	1.97028
1.2709	7.50438		0.866509	3.56578		0.352408	1.97999		1.2709	3.46653
0.47568	7.47348		0.954652	3.43492		0.325715	2.38018		1	3.94056
0.464686	6.04455		1.11683	12.2202		1.76582	6.42549		1.03314	3.18387
2.0455	5.74071		0.528981	2.01354		1.62672	6.39903		1.07887	2.92502
1.55856	7.24424		1.13127	20.7012		1.68391	5.69116		0.966408	2.82
0.44144	6.8801		1.22291	1.71237		1.55126	5.66772		0.92158	2.59074
Unpaired t test			Unpaired t test			Unpaired t test			Unpaired t test
P value	<0.0001		P value	0.0361		P value	<0.0001		P value	<0.0001
P value summary	****		P value summary	*		P value summary	****		P value summary	****
Significantly different (P < 0.05)?	Yes		Significantly different (P < 0.05)?	Yes		Significantly different (P < 0.05)?	Yes		Significantly different (P < 0.05)?	Yes
One- or two-tailed P value?	Two-tailed		One- or two-tailed P value?	Two-tailed		One- or two-tailed P value?	Two-tailed		One- or two-tailed P value?	Two-tailed
t, df	t=15.29, df=14		t, df	t=2.318, df=14		t, df	t=5.575, df=14		t, df	t=6.925, df=14
sWAT qPCR			sWAT qPCR			sWAT qPCR			sWAT qPCR
Cox7a			Cox8b			Cidea			Prdm16
NI	SC		NI	SC		NI	SC		NI	SC
0.889993	14.5781		0.934522	2.37519		0.624082	3.7881		0.624082	1.78027
1.49429	8.67045		0.8926	2.76271		1.37592	2.253		1.37592	6.25993
0.528325	9.00295		1.06151	2.2784		1.10976	2.3394		0.730927	4.50416
0.831131	13.5944		1.11137	2.88008		1	2.22157		0.73305	5.03564
1.09666	3.9541		0.990535	3.25852		0.818864	2.1151		1.18981	3.62326
0.949227	6.18227		0.828892	9.37636		0.963236	1.85753		0.735814	1.76099
1.04747	4.35755		1.18715	2.25185		0.78213	1.70144		1.29374	1.68733
0.906645	1.54062		0.993422	5.79538		0.920025	1.49424		0.637858	1.45228
Unpaired t test			Unpaired t test			Unpaired t test			Unpaired t test
P value	0.001		P value	0.006		P value	0.0002		P value	0.0033
P value summary	**		P value summary	**		P value summary	***		P value summary	**
Significantly different (P < 0.05)?	Yes		Significantly different (P < 0.05)?	Yes		Significantly different (P < 0.05)?	Yes		Significantly different (P < 0.05)?	Yes
One- or two-tailed P value?	Two-tailed		One- or two-tailed P value?	Two-tailed		One- or two-tailed P value?	Two-tailed		One- or two-tailed P value?	Two-tailed
t, df	t=4.126, df=14		t, df	t=3.237, df=14		t, df	t=4.900, df=14		t, df	t=3.535, df=14

## Sheet: EF1d
Extended Figure 1d
Days
0	27.9	27	28.8	28.3
1	27.1	26.5	27.4	27.6
2	27.5	27.8	27.9	28.3
3	26.6	27.9	29.2	26.9
4	26.6	24.6	27.2	26.8
5	26.3	24.4	23.9	23.9
6	25.6	20.6	25.5	24.4
0d vs 1d			0d vs 2d
Unpaired t test			Unpaired t test
P value	0.1078		P value	0.7735
P value summary	ns		P value summary	ns
Significantly different (P < 0.05)?	No		Significantly different (P < 0.05)?	No
One- or two-tailed P value?	Two-tailed		One- or two-tailed P value?	Two-tailed
t, df	t=1.889, df=6		t, df	t=0.3011, df=6
0d vs 3d			0d vs 4d
Unpaired t test			Unpaired t test
P value	0.6346		P value	0.0498
P value summary	ns		P value summary	*
Significantly different (P < 0.05)?	No		Significantly different (P < 0.05)?	Yes
One- or two-tailed P value?	Two-tailed		One- or two-tailed P value?	Two-tailed
t, df	t=0.5004, df=6		t, df	t=2.449, df=6
0d vs 5d			0d vs 6d
Unpaired t test			Unpaired t test
P value	0.0027		P value	0.0181
P value summary	**		P value summary	*
Significantly different (P < 0.05)?	Yes		Significantly different (P < 0.05)?	Yes
One- or two-tailed P value?	Two-tailed		One- or two-tailed P value?	Two-tailed
t, df	t=4.920, df=6		t, df	t=3.222, df=6

## Sheet: EF1e
Extended Figure 1e
	BAT qPCR								BAT qPCR
	UCP1								COX4
	NIIgG	1D	2D	3D	4D	5D	6D		NIIgG	1D	2D	3D	4D	5D	6D
	1.00868	6.36568	5.47368	8.29424	5.21557	3.88372	5.28055		1.12795	1.64331	4.6361	7.32369	5.69346	4.52865	1.75157
	0.866307	6.00409	6.84454	9.69894	6.51919	3.59222	5.39407		1.10243	3.46359	4.47411	6.8319	5.44766	5.06768	1.68019
	1.26136	6.03888	6.84278	8.08641	5.78674	4.96518	5.55118		0.879119	3.62387	5.48546	6.77899	5.99094	5.69344	5.23404
	0.863659	5.69585	6.82712	9.45591	6.52489	4.17176	5.67052		0.890494	1.63675	5.96003	7.66446	6.00378	5.62303	4.86946
	0d vs 1d			0d vs 2d					0d vs 1d			0d vs 2d
	Unpaired t test			Unpaired t test					Unpaired t test			Unpaired t test
	P value	<0.0001		P value	<0.0001				P value	0.0284		P value	<0.0001
	P value summary	****		P value summary	****				P value summary	*		P value summary	****
	Significantly different (P < 0.05)?	Yes		Significantly different (P < 0.05)?	Yes				Significantly different (P < 0.05)?	Yes		Significantly different (P < 0.05)?	Yes
	One- or two-tailed P value?	Two-tailed		One- or two-tailed P value?	Two-tailed				One- or two-tailed P value?	Two-tailed		One- or two-tailed P value?	Two-tailed
	t, df	t=30.31, df=6		t, df	t=15.54, df=6				t, df	t=2.871, df=6		t, df	t=11.54, df=6
	0d vs 3d			0d vs 4d					0d vs 3d			0d vs 4d
	Unpaired t test			Unpaired t test					Unpaired t test			Unpaired t test
	P value	<0.0001		P value	<0.0001				P value	<0.0001		P value	<0.0001
	P value summary	****		P value summary	****				P value summary	****		P value summary	****
	Significantly different (P < 0.05)?	Yes		Significantly different (P < 0.05)?	Yes				Significantly different (P < 0.05)?	Yes		Significantly different (P < 0.05)?	Yes
	One- or two-tailed P value?	Two-tailed		One- or two-tailed P value?	Two-tailed				One- or two-tailed P value?	Two-tailed		One- or two-tailed P value?	Two-tailed
	t, df	t=18.94, df=6		t, df	t=15.17, df=6				t, df	t=27.80, df=6		t, df	t=32.14, df=6
	0d vs 5d			0d vs 6d					0d vs 5d			0d vs 6d
	Unpaired t test			Unpaired t test					Unpaired t test			Unpaired t test
	P value	<0.0001		P value	<0.0001				P value	<0.0001		P value	0.049
	P value summary	****		P value summary	****				P value summary	****		P value summary	*
	Significantly different (P < 0.05)?	Yes		Significantly different (P < 0.05)?	Yes				Significantly different (P < 0.05)?	Yes		Significantly different (P < 0.05)?	Yes
	One- or two-tailed P value?	Two-tailed		One- or two-tailed P value?	Two-tailed				One- or two-tailed P value?	Two-tailed		One- or two-tailed P value?	Two-tailed
	t, df	t=10.18, df=6		t, df	t=35.26, df=6				t, df	t=15.10, df=6		t, df	t=2.462, df=6
	sWAT qPCR								sWAT qPCR
	UCP1								COX4
	NIIgG	1D	2D	3D	4D	5D	6D		NIIgG	1D	2D	3D	4D	5D	6D
	0.980162	27.072	108.545	95.4437	44.4684	62.1677	44.2141		0.810605	2.82287	4.37533	7.74271	7.17007	5.6432	2.0101
	0.930206	25.0241	106.195	87.9824	45.7219	62.9829	42.5536		1.49905	2.83719	4.28061	8.62364	5.37826	5.62468	2.11043
	1.07214	104.074	108.142	89.9463	46.424	57.6785	46.421		1.00181	2.62904	6.24652	5.28123	4.68886	5.64517	5.38632
	1.01749	96.2009	101.443	82.9147	55.7366	57.3383	44.6776		0.688541	2.78629	6.36881	5.00834	6.71707	5.62664	4.13718
	0d vs 1d			0d vs 2d					0d vs 1d			0d vs 2d
	Unpaired t test			Unpaired t test					Unpaired t test			Unpaired t test
	P value	0.0275		P value	<0.0001				P value	<0.0001		P value	0.0004
	P value summary	*		P value summary	****				P value summary	****		P value summary	***
	Significantly different (P < 0.05)?	Yes		Significantly different (P < 0.05)?	Yes				Significantly different (P < 0.05)?	Yes		Significantly different (P < 0.05)?	Yes
	One- or two-tailed P value?	Two-tailed		One- or two-tailed P value?	Two-tailed				One- or two-tailed P value?	Two-tailed		One- or two-tailed P value?	Two-tailed
	t, df	t=2.894, df=6		t, df	t=64.50, df=6				t, df	t=9.577, df=6		t, df	t=7.202, df=6
	0d vs 3d			0d vs 4d					0d vs 3d			0d vs 4d
	Unpaired t test			Unpaired t test					Unpaired t test			Unpaired t test
	P value	<0.0001		P value	<0.0001				P value	0.0008		P value	0.0002
	P value summary	****		P value summary	****				P value summary	***		P value summary	***
	Significantly different (P < 0.05)?	Yes		Significantly different (P < 0.05)?	Yes				Significantly different (P < 0.05)?	Yes		Significantly different (P < 0.05)?	Yes
	One- or two-tailed P value?	Two-tailed		One- or two-tailed P value?	Two-tailed				One- or two-tailed P value?	Two-tailed		One- or two-tailed P value?	Two-tailed
	t, df	t=34.01, df=6		t, df	t=18.24, df=6				t, df	t=6.193, df=6		t, df	t=8.266, df=6
	0d vs 5d			0d vs 6d					0d vs 5d			0d vs 6d
	Unpaired t test			Unpaired t test					Unpaired t test			Unpaired t test
	P value	<0.0001		P value	<0.0001				P value	<0.0001		P value	0.0284
	P value summary	****		P value summary	****				P value summary	****		P value summary	*
	Significantly different (P < 0.05)?	Yes		Significantly different (P < 0.05)?	Yes				Significantly different (P < 0.05)?	Yes		Significantly different (P < 0.05)?	Yes
	One- or two-tailed P value?	Two-tailed		One- or two-tailed P value?	Two-tailed				One- or two-tailed P value?	Two-tailed		One- or two-tailed P value?	Two-tailed
	t, df	t=40.05, df=6		t, df	t=54.62, df=6				t, df	t=25.97, df=6		t, df	t=2.871, df=6

## Sheet: EF1f
Extended Figure 1f
BAT IHC								BAT IHC								sWAT IHC								sWAT IHC
UCP1								COX4								UCP1								COX4
NIIgG	1D	2D	3D	4D	5D	6D		NIIgG	1D	2D	3D	4D	5D	6D		NIIgG	1D	2D	3D	4D	5D	6D		NIIgG	1D	2D	3D	4D	5D	6D
1.005	2.286	2.688	3.462	3.083	3.59	3.735		1.248	3.182	3.869	3.827	3.922	3.877	3.538		0.4475	1.3515	1.7805	1.495	1.436	1.1975	1.547		0.5535	1.551	1.618	1.7545	1.5955	1.6525	1.713
0.96	2.792	2.919	3.318	3.695	3.495	3.192		1.837	3.045	3.634	4.032	4.125	3.737	4.054		0.707	1.361	1.4425	1.5555	1.3505	1.2495	2.459		0.5105	1.4465	1.6825	1.916	2.025	1.7065	2.029
0.97	2.803	3.749	3.386	3.305	2.612	3.32		1.385	3.946	4.171	3.778	4.453	3.686	3.639		0.4875	1.3395	1.495	1.646	1.928	1.257	1.424		0.4395	1.5805	1.64	1.8975	1.949	1.998	1.722
0.733	2.621	2.819	3.234	3.558	3.398	3.274		1.335	3.474	3.818	4.215	4.454	3.731	4.883		0.5375	0.7995	1.518	1.5175	1.751	1.4175	1.5755		0.4165	1.6015	1.6325	1.9825	1.7365	2.012	1.852
1.046	2.275	2.707	3.45	4.015	3.575	3.614		1.64	3.353	4.088	3.782	3.878	3.835	3.939		0.5615	1.441	1.4275	1.573	1.532	1.491	1.196		0.448	1.5435	1.521	2.066	2.062	2.323	1.7675
0.807	3.213	2.673	3.307	3.318	2.769	3.207		1.618	3.405	3.378	3.15	4.437	4.107	3.896		0.382	1.46	1.416	1.45	1.485	2.007	1.242		0.4445	1.5195	1.692	1.9405	1.894	1.818	1.6725
1.351	2.195	2.758	3.35	3.405	3.808	3.103		1.28	3.51	3.529	4.56	3.916	3.958	3.82		0.4635	1.4835	1.1265	1.803	1.422	1.7935	1.27		0.5235	1.528	1.623	1.746	2.024	1.8675	1.8345
1.15	2.923	3.365	3.312	3.023	3.755	3.093		1.311	3.79	3.82	3.798	4.022	3.722	3.591		0.257	1.122	1.2085	1.3505	1.369	1.89	1.087		0.5585	1.5595	1.5735	1.878	1.9805	1.7605	2.095
0d vs 1d			0d vs 2d					0d vs 1d			0d vs 2d					0d vs 1d			0d vs 2d					0d vs 1d			0d vs 2d
Unpaired t test			Unpaired t test					Unpaired t test			Unpaired t test					Unpaired t test			Unpaired t test					Unpaired t test			Unpaired t test
P value	<0.0001		P value	<0.0001				P value	<0.0001		P value	<0.0001				P value	<0.0001		P value	<0.0001				P value	<0.0001		P value	<0.0001
P value summary	****		P value summary	****				P value summary	****		P value summary	****				P value summary	****		P value summary	****				P value summary	****		P value summary	****
Significantly different (P < 0.05)?	Yes		Significantly different (P < 0.05)?	Yes				Significantly different (P < 0.05)?	Yes		Significantly different (P < 0.05)?	Yes				Significantly different (P < 0.05)?	Yes		Significantly different (P < 0.05)?	Yes				Significantly different (P < 0.05)?	Yes		Significantly different (P < 0.05)?	Yes
One- or two-tailed P value?	Two-tailed		One- or two-tailed P value?	Two-tailed				One- or two-tailed P value?	Two-tailed		One- or two-tailed P value?	Two-tailed				One- or two-tailed P value?	Two-tailed		One- or two-tailed P value?	Two-tailed				One- or two-tailed P value?	Two-tailed		One- or two-tailed P value?	Two-tailed
t, df	t=11.30, df=14		t, df	t=12.71, df=14				t, df	t=15.55, df=14		t, df	t=19.22, df=14				t, df	t=8.694, df=14		t, df	t=11.22, df=14				t, df	t=40.91, df=14		t, df	t=40.74, df=14
0d vs 3d			0d vs 4d					0d vs 3d			0d vs 4d					0d vs 3d			0d vs 4d					0d vs 3d			0d vs 4d
Unpaired t test			Unpaired t test					Unpaired t test			Unpaired t test					Unpaired t test			Unpaired t test					Unpaired t test			Unpaired t test
P value	<0.0001		P value	<0.0001				P value	<0.0001		P value	<0.0001				P value	<0.0001		P value	<0.0001				P value	<0.0001		P value	<0.0001
P value summary	****		P value summary	****				P value summary	****		P value summary	****				P value summary	****		P value summary	****				P value summary	****		P value summary	****
Significantly different (P < 0.05)?	Yes		Significantly different (P < 0.05)?	Yes				Significantly different (P < 0.05)?	Yes		Significantly different (P < 0.05)?	Yes				Significantly different (P < 0.05)?	Yes		Significantly different (P < 0.05)?	Yes				Significantly different (P < 0.05)?	Yes		Significantly different (P < 0.05)?	Yes
One- or two-tailed P value?	Two-tailed		One- or two-tailed P value?	Two-tailed				One- or two-tailed P value?	Two-tailed		One- or two-tailed P value?	Two-tailed				One- or two-tailed P value?	Two-tailed		One- or two-tailed P value?	Two-tailed				One- or two-tailed P value?	Two-tailed		One- or two-tailed P value?	Two-tailed
t, df	t=32.08, df=14		t, df	t=18.11, df=14				t, df	t=14.99, df=14		t, df	t=22.76, df=14				t, df	t=15.99, df=14		t, df	t=12.32, df=14				t, df	t=32.81, df=14		t, df	t=23.38, df=14
0d vs 5d			0d vs 6d					0d vs 5d			0d vs 6d					0d vs 5d			0d vs 6d					0d vs 5d			0d vs 6d
Unpaired t test			Unpaired t test					Unpaired t test			Unpaired t test					Unpaired t test			Unpaired t test					Unpaired t test			Unpaired t test
P value	<0.0001		P value	<0.0001				P value	<0.0001		P value	<0.0001				P value	<0.0001		P value	<0.0001				P value	<0.0001		P value	<0.0001
P value summary	****		P value summary	****				P value summary	****		P value summary	****				P value summary	****		P value summary	****				P value summary	****		P value summary	****
Significantly different (P < 0.05)?	Yes		Significantly different (P < 0.05)?	Yes				Significantly different (P < 0.05)?	Yes		Significantly different (P < 0.05)?	Yes				Significantly different (P < 0.05)?	Yes		Significantly different (P < 0.05)?	Yes				Significantly different (P < 0.05)?	Yes		Significantly different (P < 0.05)?	Yes
One- or two-tailed P value?	Two-tailed		One- or two-tailed P value?	Two-tailed				One- or two-tailed P value?	Two-tailed		One- or two-tailed P value?	Two-tailed				One- or two-tailed P value?	Two-tailed		One- or two-tailed P value?	Two-tailed				One- or two-tailed P value?	Two-tailed		One- or two-tailed P value?	Two-tailed
t, df	t=13.86, df=14		t, df	t=21.53, df=14				t, df	t=26.02, df=14		t, df	t=14.53, df=14				t, df	t=8.706, df=14		t, df	t=6.218, df=14				t, df	t=17.82, df=14		t, df	t=23.40, df=14
