# Supplementary material for: COVID-19 instigates adipose browning and atrophy through VEGF in small mammals
Source: Nat Metab. 2022 Dec 8;4(12):1674–83. doi: 10.1038/s42255-022-00697-4 (PMC9771808; doi:10.1038/s42255-022-00697-4)
Supplement: Source Data Extended Data Fig. 2 — Statistical Source Data. [file 42255_2022_697_MOESM8_ESM.xlsx]

## Sheet: Extended Figure2a
Extended Figure 2a
LUNG qPCR			LUNG qPCR			LUNG WB			LUNG WB			LUNG IHC			LUNG IHC
Car9			Hif1a			CA9			HIF1a			CA9			HIF1a
NI	SC		NI	SC		NI	SC		NI	SC		NI	SC		NI	SC
0.205867	6.05671		0.83515	5.71126		1.08379	3.99064		1.01844	2.63264		0.1447	0.265		1.06383	2.52101
0.219959	6.82254		1.08463	10.9495		0.774389	4.40077		0.805854	4.37524		0.0828	0.3855		0.801603	2.2293
1.68563	7.35914		0.714865	9.81022		0.930754	3.3907		1.1049	3.62319		0.1219	0.181		0.352113	3.19149
1.87024	7.0855		0.92841	8.21374		1.21068	3.32782		1.00104	3.13847		0.1167	0.1818		0.526316	7.86517
1.44285	12.5915		0.768675	5.9495		0.957687	2.43001		1.0713	1.98134		0.0669	0.2032		1.05263	3.18021
1.60088	6.75731		0.92884	6.70178		1.0427	3.12805		0.998459	1.78143		0.0847	0.1654		0.673401	1.67785
0.420572	4.94673		1.18219	4.79214								0.0748	0.1878		1.15942	1.41643
0.553997	5.69918		1.55724	5.28601								0.0722	0.29		0.651466	6.66667
Unpaired t test			Unpaired t test			Unpaired t test			Unpaired t test			Unpaired t test			Unpaired t test
P value	<0.0001		P value	<0.0001		P value	<0.0001		P value	0.0008		P value	0.0003		P value	0.005
P value summary	***		P value summary	****		P value summary	***		P value summary	***		P value summary	***		P value summary	**
Significantly different (P < 0.05)?	Yes		Significantly different (P < 0.05)?	Yes		Significantly different (P < 0.05)?	Yes		Significantly different (P < 0.05)?	Yes		Significantly different (P < 0.05)?	Yes		Significantly different (P < 0.05)?	Yes
One- or two-tailed P value?	Two-tailed		One- or two-tailed P value?	Two-tailed		One- or two-tailed P value?	Two-tailed		One- or two-tailed P value?	Two-tailed		One- or two-tailed P value?	Two-tailed		One- or two-tailed P value?	Two-tailed
t, df	t=7.150, df=14		t, df	t=7.714, df=14		t, df	t=8.521, df=10		t, df	t=4.720, df=10		t, df	t=4.776, df=14		t, df	t=3.322, df=14

## Sheet: EF2b
Extended Figure 2b
BAT qPCR			BAT qPCR
Car9			Hif1a
NI	SC		NI	SC
0.962681	3.89631		1.29608	3.36369
0.940432	16.8289		1.39272	5.39861
0.327357	15.8001		1.26612	16.4652
1.76972	3.75542		1.36053	5.06857
0.312172	3.32624		0.870898	15.4586
1.68763	8.68144		0.727931	3.57355
0.5224	10.4045		0.555748	3.16515
0.633201	4.54843		1.18787	3.38895
Unpaired t test			Unpaired t test
P value	0.0018		P value	0.0101
P value summary	**		P value summary	*
Significantly different (P < 0.05)?	Yes		Significantly different (P < 0.05)?	Yes
One- or two-tailed P value?	Two-tailed		One- or two-tailed P value?	Two-tailed
t, df	t=3.837, df=14		t, df	t=2.972, df=14

## Sheet: EF2c
Extended Figure 2c
BAT WB			BAT WB
CA9			HIF1a
NI	SC		NI	SC
1.12846	4.03977		1.1051	7.31645
0.593491	3.85371		1.31563	2.53239
1.17989	9.55056		0.762757	3.19143
1.03564	3.55059		1.19565	5.6478
1.1349	6.02045		1.07415	2.02062
0.649577	4.2036		0.546719	3.3652
Unpaired t test			Unpaired t test
P value	0.0012		P value	0.005
P value summary	**		P value summary	**
Significantly different (P < 0.05)?	Yes		Significantly different (P < 0.05)?	Yes
One- or two-tailed P value?	Two-tailed		One- or two-tailed P value?	Two-tailed
t, df	t=4.495, df=10		t, df	t=3.578, df=10

## Sheet: EF2d
Extended Figure 2d
BAT qPCR
Vegf
NI	SC
0.921738	5.26341
0.856195	4.92052
1.00108	5.66197
0.993323	15.4833
0.868035	13.7741
1.15535	17.6115
0.847973	5.79109
1.12864	5.15656
Unpaired t test
P value	0.0007
P value summary	***
Significantly different (P < 0.05)?	Yes
One- or two-tailed P value?	Two-tailed
t, df	t=4.299, df=14

## Sheet: EF2e
Extended Figure 2e
BAT IHC			BAT IHC
CD31			CD31+ki67
NI	SC		NI	SC
26.521	53.837		0.985222	3.26087
12.888	77.572		1.31004	1.84758
11.817	50.637		1.0989	3.30882
13.526	53.36		1.53846	4.0107
13.526	51.745		1.78571	5.05415
17.635	72.092		1.38889	4.81481
13.323	53.728		2.32558	4.62185
18.243	39.126		1.07527	3.18725
Unpaired t test			Unpaired t test
P value	<0.0001		P value	<0.0001
P value summary	****		P value summary	****
Significantly different (P < 0.05)?	Yes		Significantly different (P < 0.05)?	Yes
One- or two-tailed P value?	Two-tailed		One- or two-tailed P value?	Two-tailed
t, df	t=8.639, df=14		t, df	t=5.668, df=14
