# Supplementary material for: COVID-19 instigates adipose browning and atrophy through VEGF in small mammals
Source: Nat Metab. 2022 Dec 8;4(12):1674–83. doi: 10.1038/s42255-022-00697-4 (PMC9771808; doi:10.1038/s42255-022-00697-4)
Supplement: Source Data Extended Data Fig. 3 — Statistical Source Data. [file 42255_2022_697_MOESM9_ESM.xlsx]

## Sheet: Extended Figure3a
Extended Figure 3a
	food intake
	NI																SC
	NIIgG								Anti-VEGF								NIIgG								Anti-VEGF
Days
0
1	2.925	3.275	2.925	3.275	3.7	2.95	2.95	3.7	2.825	2.85	2.825	2.85	3.1	3.1	3.3	3.3	3.9	2.7	3.9	2.6	2.7	3.4	2.6	3.4	2.625	2.75	2.625	2.75	3.56667	2.03333	3.56667	2.03333
2	2.75	3.3	2.75	3.3	2.95	3.05	3.05	2.95	2.4	2.35	2.4	2.35	2.83333	2.83333	3.05	3.05	3.65	3.275	3.65	2.7	3.275	3.75	2.7	3.75	3.225	3.3	3.225	3.3	4.5	4.13333	4.5	4.13333
3	2.5	4.1	2.5	4.1	3.6	3.95	3.95	3.6	3.25	3.05	3.25	3.05	3.03333	3.03333	3.25	3.25	3.05	3.375	3.05	1.75	3.375	3.65	1.75	3.65	3.65	4.05	3.65	4.05	3.6	2.93333	3.6	2.93333
4	2.95	3.65	2.95	3.65	4.1	3.3	3.3	4.1	2.45	2.55	2.45	2.55	2.86667	2.86667	3.85	3.85	4.25	3.375	4.25	2.5	3.375	1.8	2.5	1.8	4.125	3.6	4.125	3.6	2.93333	2.93333	2.93333	2.93333
5	2.9	3.5	2.9	3.5	3.55	3.3	3.3	3.55	2.5	3	2.5	3	2.93333	2.93333	3.95	3.95	3.6	3.375	3.6	2.2	3.375	0.95	2.2	0.95	2	2.8	2	2.8	2.7	2.93333	2.7	2.93333
6	2.88333	3.71667	2.88333	3.71667	3.35	3.25	3.25	3.35	2.68333	2.71667	2.68333	2.71667	2.9	2.9	3	3	4.35	1.75	4.35	2.1	1.75	0.95	2.1	0.95	2	3.1	2	3.1	0.6	2.33333	0.6	2.33333
Tukey's multiple comparisons test	Mean Diff.	95.00% CI of diff.	Below threshold?	Summary	Adjusted P Value
NI NIIgG vs. NI Anti-VEGF	0.475	-0.6829 to 1.633	No	ns	0.6805
NI NIIgG vs. SC NIIgG	1.013	-0.1454 to 2.170	No	ns	0.1029
NI Anti-VEGF vs. SC Anti-VEGF	0.8175	-0.3404 to 1.975	No	ns	0.2397
SC NIIgG vs. SC Anti-VEGF	0.28	-0.8779 to 1.438	No	ns	0.911

## Sheet: EF3b
Extended Figure 3b
sWAT weight
NI		SC
NIIgG	Anti-VEGF	NIIgG	Anti-VEGF
0.409	0.399	0.11	0.414
0.474	0.484	0.12	0.4
0.347	0.417	0.12	0.24
0.419	0.388	0.09	0.26
0.53	0.471	0.18	0.302
0.477	0.47	0.153	0.288
0.483	0.588	0.24	0.331
0.47	0.487	0.348	0.415
Tukey's multiple comparisons test	Mean Diff.	95.00% CI of diff.	Significant?	Summary	Adjusted P Value
NI NIIgG vs. NI Anti-VEGF	-0.01188	-0.1076 to 0.08387	No	ns	0.9863
NI NIIgG vs. SC NIIgG	0.281	0.1853 to 0.3767	Yes	***	<0.0001
NI Anti-VEGF vs. SC Anti-VEGF	0.1318	0.03601 to 0.2275	Yes	**	0.0042
SC NIIgG vs. SC Anti-VEGF	-0.1611	-0.2569 to -0.06538	Yes	***	0.0005

## Sheet: EF3c
Extended Figure 3c
body weight
	NI																SC
Days	NIIgG	NIIgG	NIIgG	NIIgG	NIIgG	NIIgG	NIIgG	NIIgG	Anti-VEGF	Anti-VEGF	Anti-VEGF	Anti-VEGF	Anti-VEGF	Anti-VEGF	Anti-VEGF	Anti-VEGF	NIIgG	NIIgG	NIIgG	NIIgG	NIIgG	NIIgG	NIIgG	NIIgG	Anti-VEGF	Anti-VEGF	Anti-VEGF	Anti-VEGF	Anti-VEGF	Anti-VEGF	Anti-VEGF	Anti-VEGF
0	26.3	28.5	28.7	30.5	25.6	24.4	25.5	28.5	29.2	29	29.4	26	25.3	24.2	27.8	26.5	25.7	25.3	28.3	29.1	27.3	28.7	27.1	26.8	27.2	26.8	26.8	28.6	26.5	28	29.7	28.8
1	26.4	28.6	28.5	30.9	25.4	24.3	25.3	28.1	27.6	28.4	28.4	24.8	25.2	23.4	27.9	26.7	25.2	24.8	27.3	29	26.4	28.1	26.7	26.4	26.5	26.3	25.7	28.2	26	27.2	29.3	28.4
2	26.4	28.8	28.5	30.9	25.8	24.5	25.4	28.1	27.7	28.4	28.8	25	25.1	23.7	27.8	26.4	24.9	23.9	27.7	28.1	26.2	27.5	26.3	26	26.5	26.3	25.2	28	25.7	26.8	28.8	27.8
3	26.3	28.2	28.3	29.4	25.4	25.2	25.2	27.7	27	27.6	27.7	24.3	25.2	23.9	27.4	26.1	24.1	23.6	27	29	26	28	26.7	26.2	26.4	25.8	25	28	25.5	26.8	28.8	27.7
4	26.1	28.1	28.4	29.3	25.8	25	25.8	28	27.1	27.6	27.5	24.7	25.3	23.3	27.6	25.8	24.2	23.5	27.2	26.7	24.8	26.2	24.8	24.4	26.1	25.8	25.1	26.4	25.3	26.9	26	26
5	26.2	27.8	28	29	25.6	25	25.9	27.8	26.9	27.5	27.8	24.8	25.2	23.3	27.7	26.3	22.2	21.2	25	23.6	23.7	24.8	23.3	22.6	24.4	24.2	24.8	26.2	24.2	27.3	25	24.5
6	26.4	27.9	28	28.6	25.6	25	24.9	27.4	26.3	27.2	27.7	24.6	25.3	23.4	27.3	25.9	20.4	20.2	22.9	22.3	22.2	22.6	22.3	21.1	22.2	22.7	24.8	24.5	22.8	25.1	23	23.1
Tukey's multiple comparisons test	Mean Diff.	95.00% CI of diff.	Below threshold?	Summary	Adjusted P Value
NI NIIgG vs. NI Anti-VEGF	0.7625	-0.9863 to 2.511	No	ns	0.6378	A-B
NI NIIgG vs. SC NIIgG	4.975	3.226 to 6.724	Yes	****	<0.0001	A-C
NI Anti-VEGF vs. SC Anti-VEGF	2.438	0.6887 to 4.186	Yes	**	0.0037	B-D
SC NIIgG vs. SC Anti-VEGF	-1.775	-3.524 to -0.02620	Yes	*	0.0457	C-D
BMI index
NI		SC
NIIgG	Anti-VEGF	NIIgG	Anti-VEGF
0.278543	0.26718	0.23636	0.23837
0.281604	0.277523	0.227528	0.247396
0.285896	0.283203	0.226039	0.261099
0.262218	0.276502	0.235319	0.254253
0.304996	0.289917	0.24197	0.24963
0.281033	0.300564	0.233795	0.257329
0.293628	0.318471	0.21678	0.282779
0.301839	0.281802	0.225169	0.259
Tukey's multiple comparisons test	Mean Diff.	95.00% CI of diff.	Significant?	Summary	Adjusted P Value
NI NIIgG vs. NI Anti-VEGF	-0.0006756	-0.01851 to 0.01716	No	ns	0.9996	A-B
NI NIIgG vs. SC NIIgG	0.05585	0.03801 to 0.07368	Yes	***	<0.0001	A-C
NI Anti-VEGF vs. SC Anti-VEGF	0.03066	0.01283 to 0.04850	Yes	***	0.0004	B-D
SC NIIgG vs. SC Anti-VEGF	-0.02586	-0.04370 to -0.008027	Yes	**	0.0025	C-D

## Sheet: EF3d
Extended Figure 3d
sWAT IHC								sWAT IHC
UCP1								COX4
NI		SC						NI		SC
NIIgG	Anti-VEGF	NIIgG	Anti-VEGF					NIIgG	Anti-VEGF	NIIgG	Anti-VEGF
0.022	0.068	4.104	1.129					0.337	0.195	1.155	0.802
0.066	0.048	4.982	0.898					0.653	0.225	0.852	0.693
0.118	0.02	2.253	0.56					0.111	0.159	1.746	0.49
0.101	0.154	4.784	0.77					0.341	0.367	1.965	0.424
0.633	0.829	2.48	0.663					0.361	0.335	2.185	0.738
0.588	0.077	3.246	0.452					0.459	0.179	2.473	0.354
1.378	0.663	2.169	0.646					0.19	0.239	1.6	0.84
1.314	1.101	1.888	0.676					0.477	0.19	2.546	0.676
Tukey's multiple comparisons test	Mean Diff.	95.00% CI of diff.	Below threshold?	Summary	Adjusted P Value			Tukey's multiple comparisons test	Mean Diff.	95.00% CI of diff.	Below threshold?	Summary	Adjusted P Value
NI NIIgG vs. NI Anti-VEGF	0.1575	-0.8234 to 1.138	No	ns	0.9713			NI NIIgG vs. NI Anti-VEGF	0.13	-0.3177 to 0.5777	No	ns	0.8571
NI NIIgG vs. SC NIIgG	-2.711	-3.692 to -1.730	Yes	****	<0.0001			NI NIIgG vs. SC NIIgG	-1.449	-1.897 to -1.001	Yes	****	<0.0001
NI Anti-VEGF vs. SC Anti-VEGF	-0.3543	-1.335 to 0.6267	No	ns	0.7585			NI Anti-VEGF vs. SC Anti-VEGF	-0.391	-0.8387 to 0.05668	No	ns	0.1035
SC NIIgG vs. SC Anti-VEGF	2.514	1.533 to 3.495	Yes	****	<0.0001			SC NIIgG vs. SC Anti-VEGF	1.188	0.7404 to 1.636	Yes	****	<0.0001

## Sheet: EF3e
Extended Figure 3e
sWAT qPCR								sWAT qPCR								sWAT qPCR
Ucp1								Cox4								Cox7a
NI		SC						NI		SC						NI		SC
NIIgG	Anti-VEGF	NIIgG	Anti-VEGF					NIIgG	Anti-VEGF	NIIgG	Anti-VEGF					NIIgG	Anti-VEGF	NIIgG	Anti-VEGF
1.36215	0.562917	2.09134	1.64259					1.05157	0.835798	1.62893	1.13353					0.758418	0.389201	2.6451	0.962104
1.47156	0.667035	2.00736	1.60783					0.960526	0.548014	1.82699	0.982979					0.843982	0.357806	2.75395	0.954144
0.73662	0.500984	2.15009	1.08076					0.981479	0.547519	2.68899	1.09127					0.755118	0.381979	2.51134	0.829046
0.972442	0.113747	2.06376	1.1007					0.911273	0.537845	2.54466	1.09628					1.38626	0.351167	2.66982	0.822187
0.628077	0.118646	1.634	0.929731					1.09221	0.537359	2.76453	1.04696					1.18199	1.02177	2.55868	1.32873
0.82915	0.114749	1.6709	0.946887					1.01408	0.889701	2.61615	1.05177					1.10256	1.06577	2.55007	1.30062
Tukey's multiple comparisons test	Mean Diff.	95.00% CI of diff.	Below threshold?	Summary	Adjusted P Value			Tukey's multiple comparisons test	Mean Diff.	95.00% CI of diff.	Below threshold?	Summary	Adjusted P Value			Tukey's multiple comparisons test	Mean Diff.	95.00% CI of diff.	Below threshold?	Summary	Adjusted P Value
NI NIIgG vs. NI Anti-VEGF	0.6537	0.1827 to 1.125	Yes	**	0.0047			NI NIIgG vs. NI Anti-VEGF	0.3525	-0.06916 to 0.7741	No	ns	0.1223			NI NIIgG vs. NI Anti-VEGF	0.4101	0.007686 to 0.8125	Yes	*	0.0448
NI NIIgG vs. SC NIIgG	-0.9362	-1.407 to -0.4653	Yes	***	0.0001			NI NIIgG vs. SC NIIgG	-1.343	-1.765 to -0.9215	Yes	****	<0.0001			NI NIIgG vs. SC NIIgG	-1.61	-2.013 to -1.208	Yes	****	<0.0001
NI Anti-VEGF vs. SC Anti-VEGF	-0.8717	-1.343 to -0.4008	Yes	***	0.0002			NI Anti-VEGF vs. SC Anti-VEGF	-0.4178	-0.8394 to 0.003886	No	ns	0.0527			NI Anti-VEGF vs. SC Anti-VEGF	-0.4382	-0.8406 to -0.03577	Yes	*	0.0298
SC NIIgG vs. SC Anti-VEGF	0.7182	0.2472 to 1.189	Yes	**	0.002			SC NIIgG vs. SC Anti-VEGF	1.278	0.8563 to 1.700	Yes	****	<0.0001			SC NIIgG vs. SC Anti-VEGF	1.582	1.180 to 1.984	Yes	****	<0.0001
sWAT qPCR								sWAT qPCR								sWAT qPCR
Cox8b								Cidea								Prdm16
NI		SC						NI		SC						NI		SC
NIIgG	Anti-VEGF	NIIgG	Anti-VEGF					NIIgG	Anti-VEGF	NIIgG	Anti-VEGF					NIIgG	Anti-VEGF	NIIgG	Anti-VEGF
0.964508	0.278466	10.8767	5.13229					0.709378	0.322048	17.5861	5.78577					0.904226	0.494673	8.1274	1.88953
1.08628	0.361798	12.7491	5.57709					0.713945	0.366907	19.7243	6.47207					1.23559	0.440248	9.15696	1.93978
0.872468	0.247829	12.1992	5.5052					0.789409	0.316072	20.3122	5.01732					0.817939	0.452735	8.04713	1.58828
0.982624	0.321992	14.2992	4.51					1.23784	0.360098	21.4959	5.61246					0.877647	0.444333	9.06653	1.60488
0.938634	0.194134	29.6155	5.33575					1.31278	0.881899	20.8828	6.41087					1.10671	0.931198	4.18277	1.36634
1.08392	0.190532	30.4475	3.911					1.05544	0.904951	22.0997	6.15056					0.94363	0.971304	4.30028	1.38061
Tukey's multiple comparisons test	Mean Diff.	95.00% CI of diff.	Below threshold?	Summary	Adjusted P Value			Tukey's multiple comparisons test	Mean Diff.	95.00% CI of diff.	Below threshold?	Summary	Adjusted P Value			Tukey's multiple comparisons test	Mean Diff.	95.00% CI of diff.	Below threshold?	Summary	Adjusted P Value
NI NIIgG vs. NI Anti-VEGF	0.7223	-6.656 to 8.100	No	ns	0.9926			NI NIIgG vs. NI Anti-VEGF	0.4445	-0.9544 to 1.843	No	ns	0.8104			NI NIIgG vs. NI Anti-VEGF	0.3585	-1.524 to 2.241	No	ns	0.95
NI NIIgG vs. SC NIIgG	-17.38	-24.75 to -9.998	Yes	****	<0.0001			NI NIIgG vs. SC NIIgG	-19.38	-20.78 to -17.98	Yes	****	<0.0001			NI NIIgG vs. SC NIIgG	-6.166	-8.048 to -4.284	Yes	****	<0.0001
NI Anti-VEGF vs. SC Anti-VEGF	-4.729	-12.11 to 2.649	No	ns	0.3051			NI Anti-VEGF vs. SC Anti-VEGF	-5.383	-6.782 to -3.984	Yes	****	<0.0001			NI Anti-VEGF vs. SC Anti-VEGF	-1.006	-2.888 to 0.8765	No	ns	0.4585
SC NIIgG vs. SC Anti-VEGF	13.37	5.991 to 20.75	Yes	***	0.0003			SC NIIgG vs. SC Anti-VEGF	14.44	13.04 to 15.84	Yes	****	<0.0001			SC NIIgG vs. SC Anti-VEGF	5.519	3.636 to 7.401	Yes	****	<0.0001

## Sheet: EF3f
Extended Figure 3f
sWAT qPCR								sWAT qPCR
Car9								Hif1a
NI		SC						NI		SC
NIIgG	Anti-VEGF	NIIgG	Anti-VEGF					NIIgG	Anti-VEGF	NIIgG	Anti-VEGF
1.93906	0.004106	15.5097	2.0281					0.443211	0.17031	18.7759	5.28989
0.688322	3.65e-06	13.2182	1.86121					2.90925	0.905963	16.556	4.5583
1.82058	0.003655	16.148	1.75001					0.41613	0.151572	18.5905	5.05637
0.646265	3.25e-06	13.7622	1.60601					2.73149	0.806288	16.3925	5.41967
1.10855	0.003392	10.3635	1.38536					0.462414	0.681126	15.3199	7.653
1.00277	0.003329	12.7295	1.19807					0.34719	0.668486	13.9573	6.63654
0.428821	2.12e-05	12.4589	1.35604					0.394276	1.04224	17.1827	6.98165
0.365633	2.22e-05	15.3033	1.17272					0.296031	1.08712	15.6544	6.69817
Tukey's multiple comparisons test	Mean Diff.	95.00% CI of diff.	Significant?	Summary	Adjusted P Value			Tukey's multiple comparisons test	Mean Diff.	95.00% CI of diff.	Significant?	Summary	Adjusted P Value
NI NIIgG vs. NI Anti-VEGF	0.9982	-0.3889 to 2.385	No	ns	0.2252	A-B		NI NIIgG vs. NI Anti-VEGF	0.3109	-1.253 to 1.875	No	ns	0.9477	A-B
NI NIIgG vs. SC NIIgG	-12.69	-14.07 to -11.30	Yes	****	<0.0001	A-C		NI NIIgG vs. SC NIIgG	-15.55	-17.12 to -13.99	Yes	****	<0.0001	A-C
NI Anti-VEGF vs. SC Anti-VEGF	-1.543	-2.930 to -0.1558	Yes	*	0.0249	B-D		NI Anti-VEGF vs. SC Anti-VEGF	-5.348	-6.911 to -3.784	Yes	****	<0.0001	B-D
SC NIIgG vs. SC Anti-VEGF	12.14	10.75 to 13.53	Yes	****	<0.0001	C-D		SC NIIgG vs. SC Anti-VEGF	10.52	8.953 to 12.08	Yes	****	<0.0001	C-D

## Sheet: EF3g
Extended Figure 3g
sWAT qPCR
Vegf
NI		SC
NIIgG	Anti-VEGF	NIIgG	Anti-VEGF
0.83058	0.199205	5.01052	2.5588
1.16683	0.35113	6.03357	1.99848
1.0717	0.177288	3.30286	2.20492
1.05548	0.312498	3.70445	1.72209
0.969426	0.437676	4.04541	1.16477
0.829875	0.453691	4.41586	2.36605
1.12062	0.456527	4.15906	1.24846
0.955496	0.473231	4.53992	2.53605
Tukey's multiple comparisons test	Mean Diff.	95.00% CI of diff.	Significant?	Summary	Adjusted P Value
NI NIIgG vs. NI Anti-VEGF	0.6423	-0.05242 to 1.337	No	ns	0.0778	A-B
NI NIIgG vs. SC NIIgG	-3.401	-4.096 to -2.707	Yes	****	<0.0001	A-C
NI Anti-VEGF vs. SC Anti-VEGF	-1.617	-2.312 to -0.9225	Yes	****	<0.0001	B-D
SC NIIgG vs. SC Anti-VEGF	2.427	1.732 to 3.121	Yes	****	<0.0001	C-D

## Sheet: EF3h
Extended Figure 3h
sWAT IHC								sWAT IHC
CD31								CD31+ki67
NI		SC						NI		SC
NIIgG	Anti-VEGF	NIIgG	Anti-VEGF					NIIgG	Anti-VEGF	NIIgG	Anti-VEGF
4.86	3.18	20.37	6.43					0.932401	2.35294	13.5135	3.57143
3.84	2.28	16.19	4.75					3.63636	5	10.4478	7.35294
4.5	1.76	19.38	5.47					3.75	4.10959	15.4639	4.10959
4.01	1.82	14.22	7.37					3.0303	5.17241	18.8235	4.83871
2.92	2.84	16.71	4.88					1.26582	3.57143	12.1212	3.125
4.92	3.3	19.14	4.98					7.14286	1.78571	25.9259	3.7037
3.57	2.54	14.14	4.88					8.82353	1.5873	15.3846	9.1954
2.51	2.1	13.77	5.08					5.40541	1.72414	11.5942	7.59494
Tukey's multiple comparisons test	Mean Diff.	95.00% CI of diff.	Significant?	Summary	Adjusted P Value			Tukey's multiple comparisons test	Mean Diff.	95.00% CI of diff.	Below threshold?	Summary	Adjusted P Value
NI NIIgG vs. NI Anti-VEGF	1.414	-0.6185 to 3.446	No	ns	0.2512	A-B		NI NIIgG vs. NI Anti-VEGF	1.085	-3.235 to 5.406	No	ns	0.9016	A-B
NI NIIgG vs. SC NIIgG	-12.85	-14.88 to -10.82	Yes	***	<0.0001	A-C		NI NIIgG vs. SC NIIgG	-11.16	-15.48 to -6.840	Yes	****	<0.0001	A-C
NI Anti-VEGF vs. SC Anti-VEGF	-3.003	-5.035 to -0.9702	Yes	**	0.0021	B-D		NI Anti-VEGF vs. SC Anti-VEGF	-2.274	-6.594 to 2.047	No	ns	0.4879	B-D
SC NIIgG vs. SC Anti-VEGF	11.26	9.228 to 13.29	Yes	***	<0.0001	C-D		SC NIIgG vs. SC Anti-VEGF	9.973	5.652 to 14.29	Yes	****	<0.0001	C-D
