# Supplementary material for: COVID-19 instigates adipose browning and atrophy through VEGF in small mammals
Source: Nat Metab. 2022 Dec 8;4(12):1674–83. doi: 10.1038/s42255-022-00697-4 (PMC9771808; doi:10.1038/s42255-022-00697-4)
Supplement: Source Data Extended Data Fig. 4 — Statistical Source Data. [file 42255_2022_697_MOESM10_ESM.xlsx]

## Sheet: Extended Figure4a
Extended Figure 4a
BAT weight
NI		SC
NIIgG	Anti-VEGF	NIIgG	Anti-VEGF
0.119	0.117	0.08	0.07
0.118	0.132	0.08	0.08
0.11	0.09	0.06	0.08
0.079	0.113	0.06	0.1
0.088	0.109	0.06	0.07
0.075	0.073	0.108	0.073
0.079	0.075	0.07	0.128
0.082	0.064	0.07	0.069
Tukey's multiple comparisons test	Mean Diff.	95.00% CI of diff.	Significant?	Summary	Adjusted P Value
NI NIIgG vs. NI Anti-VEGF	-0.002875	-0.03051 to 0.02476	No	ns	0.9918	A-B
NI NIIgG vs. SC NIIgG	0.02025	-0.007389 to 0.04789	No	ns	0.2119	A-C
NI Anti-VEGF vs. SC Anti-VEGF	0.01288	-0.01476 to 0.04051	No	ns	0.5878	B-D
SC NIIgG vs. SC Anti-VEGF	-0.01025	-0.03789 to 0.01739	No	ns	0.7435	C-D
					Extended Figure 4h	next sheet

## Sheet: EF4b
Extended Figure 4b
BAT IHC								BAT IHC
UCP1								COX4
NI		SC						NI		SC
NIIgG	Anti-VEGF	NIIgG	Anti-VEGF					NIIgG	Anti-VEGF	NIIgG	Anti-VEGF
0.142	0.068	2.816	0.41					0.533	0.288	6.726	1.016
0.139	0.117	3.016	0.977					0.783	0.6	6.99	1.318
0.175	0.121	3.359	0.764					0.612	0.36	5.171	1.368
0.196	0.124	2.9	0.86					0.651	0.65	9.283	3.609
0.343	0.093	2.346	0.693					0.407	0.3	10.71	0.687
0.395	0.119	3.422	0.385					0.463	0.96	6.291	3.843
0.126	0.157	4.296	0.561					0.849	0.9	10.599	0.873
0.168	0.12	3.126	0.459					1.165	0.48	7.372	2.76
Tukey's multiple comparisons test	Mean Diff.	95.00% CI of diff.	Significant?	Summary	Adjusted P Value			Tukey's multiple comparisons test	Mean Diff.	95.00% CI of diff.	Significant?	Summary	Adjusted P Value
NI NIIgG vs. NI Anti-VEGF	0.09563	-0.3269 to 0.5182	No	ns	0.9255	A-B		NI NIIgG vs. NI Anti-VEGF	0.1156	-1.554 to 1.785	No	ns	0.9975	A-B
NI NIIgG vs. SC NIIgG	-2.95	-3.372 to -2.527	Yes	****	<0.0001	A-C		NI NIIgG vs. SC NIIgG	-7.21	-8.879 to -5.541	Yes	****	<0.0001	A-C
NI Anti-VEGF vs. SC Anti-VEGF	-0.5238	-0.9463 to -0.1012	Yes	*	0.0108	B-D		NI Anti-VEGF vs. SC Anti-VEGF	-1.367	-3.036 to 0.3023	No	ns	0.1383	B-D
SC NIIgG vs. SC Anti-VEGF	2.522	2.099 to 2.944	Yes	****	<0.0001	C-D		SC NIIgG vs. SC Anti-VEGF	5.959	4.289 to 7.628	Yes	****	<0.0001	C-D

## Sheet: EF4c
Extended Figure 4c
BAT qPCR								BAT qPCR								BAT qPCR
Ucp1								Cox4								Cox7a
NI		SC						NI		SC						NI		SC
NIIgG	Anti-VEGF	NIIgG	Anti-VEGF					NIIgG	Anti-VEGF	NIIgG	Anti-VEGF					NIIgG	Anti-VEGF	NIIgG	Anti-VEGF
0.913213	1.27308	3.17741	0.721484					1.01488	0.395198	2.0185	0.438479					0.001732	0.49726	2.59522	0.602971
0.927868	1.25282	3.04826	0.959019					0.829387	0.371117	2.13895	0.359604					2.99807	0.518652	2.24198	0.674696
0.95563	0.645831	2.87708	1.25452					1.0647	0.386921	1.02496	0.321724					0.00173	0.590881	2.83001	1.26755
1.08157	0.63597	3.33988	1.12707					0.98746	0.561127	2.02047	0.37434					2.99434	0.616301	2.75372	0.701809
1.10013	0.581875	2.93279	1.39105					0.91138	0.489833	3.95013	0.366496					0.00175	0.216055	2.99887	0.576301
1.00919	0.57299	2.99344	1.24972					0.92464	0.526386	2.14063	0.76252					0.002379	0.204708	2.91803	0.687104
Tukey's multiple comparisons test	Mean Diff.	95.00% CI of diff.	Significant?	Summary	Adjusted P Value			Tukey's multiple comparisons test	Mean Diff.	95.00% CI of diff.	Significant?	Summary	Adjusted P Value			Tukey's multiple comparisons test	Mean Diff.	95.00% CI of diff.	Significant?	Summary	Adjusted P Value
NI NIIgG vs. NI Anti-VEGF	0.1708	-0.1986 to 0.5402	No	ns	0.5769	A-B		NI NIIgG vs. NI Anti-VEGF	0.5003	-0.2845 to 1.285	No	ns	0.3095	A-B		NI NIIgG vs. NI Anti-VEGF	0.5594	-0.7349 to 1.854	No	ns	0.6281	A-B
NI NIIgG vs. SC NIIgG	-2.064	-2.433 to -1.694	Yes	****	<0.0001	A-C		NI NIIgG vs. SC NIIgG	-1.26	-2.045 to -0.4754	Yes	**	0.0012	A-C		NI NIIgG vs. SC NIIgG	-1.723	-3.017 to -0.4287	Yes	**	0.0067	A-C
NI Anti-VEGF vs. SC Anti-VEGF	-0.29	-0.6595 to 0.07935	No	ns	0.158	B-D		NI Anti-VEGF vs. SC Anti-VEGF	0.0179	-0.7669 to 0.8027	No	ns	>0.9999	B-D		NI Anti-VEGF vs. SC Anti-VEGF	-0.3111	-1.605 to 0.9831	No	ns	0.9061	B-D
SC NIIgG vs. SC Anti-VEGF	1.944	1.575 to 2.314	Yes	****	<0.0001	C-D		SC NIIgG vs. SC Anti-VEGF	1.778	0.9936 to 2.563	Yes	****	<0.0001	C-D		SC NIIgG vs. SC Anti-VEGF	1.971	0.6770 to 3.265	Yes	**	0.002	C-D
BAT qPCR								BAT qPCR								BAT qPCR
Cox8b								Cidea								Prdm16
NI		SC						NI		SC						NI		SC
NIIgG	Anti-VEGF	NIIgG	Anti-VEGF					NIIgG	Anti-VEGF	NIIgG	Anti-VEGF					NIIgG	Anti-VEGF	NIIgG	Anti-VEGF
1.04422	0.138988	2.06475	0.687081					0.979501	0.245039	1.67453	0.629397					0.978891	0.955105	1.0151	0.938914
1.15559	0.165156	2.41362	0.515541					0.877793	0.208188	1.68799	0.562678					1.02111	1.13493	1.46388	0.878954
0.935792	0.124567	1.78372	0.501944					1.12938	0.291174	1.74895	0.324052					1.30923	0.508746	0.85464	0.226286
0.812725	0.45104	2.0851	0.57563					1.08138	0.218196	2.03519	0.547838					0.731818	0.269748	1.29852	0.172396
1.0133	0.502148	2.14863	0.716471					1.06685	0.293861	1.76301	0.315506					1.26496	0.691446	11.1993	0.180509
1.03837	0.441593	2.27684	0.563569					0.933149	0.190944	2.05155	0.720023					0.693982	0.521856	15.1543	0.15934
Tukey's multiple comparisons test	Mean Diff.	95.00% CI of diff.	Significant?	Summary	Adjusted P Value			Tukey's multiple comparisons test	Mean Diff.	95.00% CI of diff.	Significant?	Summary	Adjusted P Value			Tukey's multiple comparisons test	Mean Diff.	95.00% CI of diff.	Significant?	Summary	Adjusted P Value
NI NIIgG vs. NI Anti-VEGF	0.6961	0.4422 to 0.9500	Yes	****	<0.0001	A-B		NI NIIgG vs. NI Anti-VEGF	0.7701	0.5602 to 0.9800	Yes	****	<0.0001	A-B		NI NIIgG vs. NI Anti-VEGF	0.3197	-4.818 to 5.458	No	ns	0.9981	A-B
NI NIIgG vs. SC NIIgG	-1.129	-1.383 to -0.8749	Yes	****	<0.0001	A-C		NI NIIgG vs. SC NIIgG	-0.8155	-1.025 to -0.6056	Yes	****	<0.0001	A-C		NI NIIgG vs. SC NIIgG	-4.164	-9.302 to 0.9737	No	ns	0.1393	A-C
NI Anti-VEGF vs. SC Anti-VEGF	-0.2895	-0.5433 to -0.03559	Yes	*	0.0219	B-D		NI Anti-VEGF vs. SC Anti-VEGF	-0.2753	-0.4853 to -0.06541	Yes	**	0.0076	B-D		NI Anti-VEGF vs. SC Anti-VEGF	0.2542	-4.884 to 5.392	No	ns	0.999	B-D
SC NIIgG vs. SC Anti-VEGF	1.535	1.282 to 1.789	Yes	****	<0.0001	C-D		SC NIIgG vs. SC Anti-VEGF	1.31	1.100 to 1.520	Yes	****	<0.0001	C-D		SC NIIgG vs. SC Anti-VEGF	4.738	-0.3998 to 9.876	No	ns	0.0773	C-D

## Sheet: EF4d
Extended Figure 4d
BAT qPCR								BAT qPCR
Car9								Hif1a
NI		SC						NI		SC
NIIgG	Anti-VEGF	NIIgG	Anti-VEGF					NIIgG	Anti-VEGF	NIIgG	Anti-VEGF
0.144417	0.005073	30.8341	1.25698					1.37861	0.610581	11.2416	4.23484
1.78185	0.005339	22.826	0.893195					1.23546	0.452834	18.7936	2.00295
1.25944	0.067607	19.9974	2.11562					0.72178	0.642543	12.0928	1.02012
1.2947	3.8197	19.5415	1.8675					0.670456	0.476538	28.5669	1.39349
1.34066	0.117368	25.0952	1.10259					0.764364	0.493662	30.2715	4.05909
1.08019	5.16547	28.8372	0.873287					1.22933	0.483323	5.03579	1.23007
Tukey's multiple comparisons test	Mean Diff.	95.00% CI of diff.	Significant?	Summary	Adjusted P Value			Tukey's multiple comparisons test	Mean Diff.	95.00% CI of diff.	Significant?	Summary	Adjusted P Value
NI NIIgG vs. NI Anti-VEGF	-0.3799	-4.610 to 3.850	No	ns	0.9942	A-B		NI NIIgG vs. NI Anti-VEGF	0.4734	-7.782 to 8.728	No	ns	0.9985	A-B
NI NIIgG vs. SC NIIgG	-23.37	-27.60 to -19.14	Yes	****	<0.0001	A-C		NI NIIgG vs. SC NIIgG	-16.67	-24.92 to -8.412	Yes	****	<0.0001	A-C
NI Anti-VEGF vs. SC Anti-VEGF	0.1786	-4.051 to 4.408	No	ns	0.9994	B-D		NI Anti-VEGF vs. SC Anti-VEGF	-1.797	-10.05 to 6.458	No	ns	0.9279	B-D
SC NIIgG vs. SC Anti-VEGF	23.17	18.94 to 27.40	Yes	****	<0.0001	C-D		SC NIIgG vs. SC Anti-VEGF	15.34	7.089 to 23.60	Yes	***	0.0002	C-D

## Sheet: EF4e
Extended Figure 4e
BAT qPCR
Vegf
NI		SC
NIIgG	Anti-VEGF	NIIgG	Anti-VEGF
0.410271	0.235192	11.0082	8.11657
0.883448	0.314538	12.667	6.65654
0.36767	0.247504	11.8418	8.89587
0.791713	0.331003	13.6262	7.72047
2.06053	0.23492	13.9369	8.66125
1.48637	0.23	12.4098	7.51685
Tukey's multiple comparisons test	Mean Diff.	95.00% CI of diff.	Significant?	Summary	Adjusted P Value
NI NIIgG vs. NI Anti-VEGF	0.7345	-0.4910 to 1.960	No	ns	0.3609	A-B
NI NIIgG vs. SC NIIgG	-11.58	-12.81 to -10.36	Yes	****	<0.0001	A-C
NI Anti-VEGF vs. SC Anti-VEGF	-7.662	-8.888 to -6.437	Yes	****	<0.0001	B-D
SC NIIgG vs. SC Anti-VEGF	4.654	3.428 to 5.879	Yes	****	<0.0001	C-D

## Sheet: EF4f
Extended Figure 4f
BAT IHC								BAT IHC
CD31								CD31+ki67
NI		SC						NI		SC
NIIgG	Anti-VEGF	NIIgG	Anti-VEGF					NIIgG	Anti-VEGF	NIIgG	Anti-VEGF
33.48	17.32	59.76	38.35					0.770713	0.886918	2.38532	2.26969
31.42	23.51	61.3	34.72					0.813008	1.89125	1.25	1.07198
23.44	21.45	60.71	40.36					0.833333	1.06383	2.04082	0.666667
28.92	16.18	51.12	43.87					0.641026	1.30354	4.48113	2.12014
37.49	20.81	63.66	32.65					1.47059	1.0989	4.98221	3.07329
33.64	17.62	60.01	28.55					0.765306	0.496689	3.34646	1.59292
30.56	19.78	65.41	45.7					1.18343	1.27796	3.00429	1.60514
23.27	22.06	64.11	37.81					2.37389	1.21359	3.00231	1.24481
Tukey's multiple comparisons test	Mean Diff.	95.00% CI of diff.	Significant?	Summary	Adjusted P Value			Tukey's multiple comparisons test	Mean Diff.	95.00% CI of diff.	Below threshold?	Summary	Adjusted P Value
NI NIIgG vs. NI Anti-VEGF	10.44	4.207 to 16.67	Yes	***	0.0005	A-B		NI NIIgG vs. NI Anti-VEGF	-0.04767	-1.145 to 1.050	No	ns	0.9994	A-B
NI NIIgG vs. SC NIIgG	-30.48	-36.71 to -24.25	Yes	****	<0.0001	A-C		NI NIIgG vs. SC NIIgG	-1.955	-3.053 to -0.8576	Yes	***	0.0002	A-C
NI Anti-VEGF vs. SC Anti-VEGF	-17.91	-24.14 to -11.68	Yes	****	<0.0001	B-D		NI Anti-VEGF vs. SC Anti-VEGF	-0.5515	-1.649 to 0.5461	No	ns	0.5268	B-D
SC NIIgG vs. SC Anti-VEGF	23.01	16.78 to 29.24	Yes	****	<0.0001	C-D		SC NIIgG vs. SC Anti-VEGF	1.356	0.2584 to 2.454	Yes	*	0.0111	C-D

## Sheet: EF4g
Extended Figure 4g
thermal signals
NI		SC
NIIgG	Anti-VEGF	NIIgG	Anti-VEGF
0.916497	0.997963	1.08961	0.950441
1.03191	0.862186	1.05227	1.02512
1.02512	1.01833	1.0998	1.02172
0.997963	0.991174	1.10998	0.980991
1.02851	0.980991	1.06585	1.00136
Tukey's multiple comparisons test	Mean Diff.	95.00% CI of diff.	Significant?	Summary	Adjusted P Value
NI NIIgG vs. NI Anti-VEGF	0.02987	-0.04962 to 0.1094	No	ns	0.709	A-B
NI NIIgG vs. SC NIIgG	-0.0835	-0.1630 to -0.004011	Yes	*	0.0378	A-C
NI Anti-VEGF vs. SC Anti-VEGF	-0.0258	-0.1053 to 0.05369	No	ns	0.7902	B-D
SC NIIgG vs. SC Anti-VEGF	0.08758	0.008084 to 0.1671	Yes	*	0.0284	C-D

## Sheet: EF4h
Extended Figure 4h
time/min	NI										SC
	NIIgG	NIIgG	NIIgG	NIIgG	NIIgG	Anti-VEGF	Anti-VEGF	Anti-VEGF	Anti-VEGF	Anti-VEGF	NIIgG	NIIgG	NIIgG	NIIgG	NIIgG	Anti-VEGF	Anti-VEGF	Anti-VEGF	Anti-VEGF	Anti-VEGF
	0	0	0	0	0	0	0	0	0	0	0	0	0	0	0	0	0	0	0	0
	0.075	0.125	0.075	0.075	0.1	0.05	0.225	0.15	0.1	0	0.275	0.175	0.325	0.3	0.025	0.05	0.05	0.025	0.175	0.15
	0.175	0.3	0.125	0.2	0.15	0.1	0.45	0.3	0.175	0	0.35	0.275	0.4	0.4	0.025	0.175	0.1	0.075	0.275	0.275
	0.225	0.4	0.175	0.3	0.2	0.125	0.575	0.4	0.225	0.05	0.4	0.4	0.45	0.45	0.025	0.225	0.15	0.1	0.325	0.35
	0.25	0.45	0.2	0.325	0.2	0.15	0.625	0.45	0.25	0.05	0.45	0.475	0.475	0.475	0.05	0.25	0.175	0.125	0.35	0.375
	0.275	0.475	0.2	0.35	0.2	0.15	0.65	0.5	0.25	0.05	0.525	0.525	0.525	0.5	0.075	0.25	0.2	0.15	0.375	0.4
	0.275	0.5	0.225	0.375	0.225	0.175	0.65	0.55	0.25	0.075	0.525	0.575	0.55	0.525	0.075	0.275	0.2	0.15	0.4	0.425
	0.275	0.5	0.25	0.375	0.225	0.2	0.65	0.575	0.275	0.075	0.575	0.6	0.575	0.55	0.1	0.275	0.2	0.175	0.4	0.45
	0.275	0.525	0.25	0.375	0.225	0.2	0.675	0.6	0.275	0.125	0.65	0.625	0.6	0.575	0.1	0.25	0.2	0.2	0.425	0.475
	0.275	0.525	0.275	0.4	0.25	0.2	0.675	0.625	0.25	0.125	0.675	0.65	0.625	0.6	0.1	0.275	0.225	0.2	0.425	0.5
	0.275	0.55	0.275	0.4	0.25	0.2	0.675	0.65	0.275	0.15	0.7	0.675	0.65	0.625	0.1	0.275	0.225	0.225	0.45	0.55
	0.3	0.55	0.3	0.4	0.25	0.225	0.675	0.675	0.275	0.175	0.725	0.7	0.675	0.65	0.125	0.275	0.225	0.25	0.45	0.575
	0.3	0.575	0.3	0.425	0.25	0.225	0.675	0.7	0.275	0.175	0.75	0.725	0.7	0.675	0.125	0.275	0.25	0.25	0.45	0.6
	0.3	0.575	0.325	0.425	0.275	0.25	0.675	0.75	0.3	0.2	0.775	0.75	0.725	0.7	0.125	0.275	0.25	0.275	0.475	0.625
	0.3	0.6	0.325	0.425	0.3	0.25	0.675	0.775	0.3	0.2	0.8	0.775	0.75	0.7	0.125	0.3	0.25	0.275	0.475	0.65
	0.325	0.6	0.35	0.425	0.3	0.275	0.65	0.8	0.325	0.225	0.825	0.8	0.775	0.7	0.15	0.3	0.25	0.275	0.5	0.675
	0.3	0.625	0.35	0.425	0.3	0.275	0.675	0.825	0.325	0.25	0.825	0.8	0.8	0.725	0.15	0.3	0.25	0.3	0.5	0.7
	0.325	0.65	0.35	0.425	0.3	0.275	0.675	0.85	0.325	0.25	0.825	0.825	0.825	0.725	0.15	0.3	0.275	0.325	0.525	0.725
	0.325	0.65	0.35	0.425	0.325	0.3	0.65	0.875	0.325	0.275	0.825	0.825	0.825	0.725	0.175	0.325	0.275	0.325	0.525	0.75
	0.35	0.65	0.375	0.45	0.325	0.3	0.675	0.9	0.35	0.275	0.825	0.85	0.875	0.75	0.175	0.325	0.275	0.35	0.525	0.75
	0.35	0.675	0.4	0.425	0.35	0.3	0.675	0.925	0.35	0.3	0.825	0.875	0.9	0.775	0.2	0.325	0.3	0.375	0.55	0.775
	0.125	0.125	0.125	0.125	0.125	0.125	0.125	0.125	0.125	0.125	0.125	0.125	0.125	0.125	0.125	0.125	0.125	0.125	0.125	0.125
	0.15	0.15	0.15	0.2	0.15	0.125	0.15	0.15	0.15	0.15	0.25	0.25	0.35	0.625	0.175	0.225	0.175	0.175	0.2	0.225
	0.175	0.15	0.175	0.275	0.15	0.125	0.15	0.175	0.175	0.175	0.35	0.35	0.45	0.65	0.175	0.325	0.2	0.225	0.3	0.3
	0.2	0.15	0.2	0.3	0.175	0.125	0.175	0.225	0.175	0.2	0.425	0.425	0.575	0.675	0.225	0.375	0.225	0.2	0.35	0.35
	0.225	0.175	0.2	0.325	0.175	0.15	0.15	0.25	0.175	0.225	0.475	0.55	0.65	0.725	0.25	0.425	0.25	0.2	0.375	0.4
	0.25	0.2	0.225	0.375	0.175	0.175	0.15	0.275	0.2	0.225	0.5	0.625	0.7	0.75	0.275	0.45	0.275	0.225	0.425	0.425
	0.275	0.225	0.25	0.375	0.175	0.175	0.15	0.3	0.225	0.25	0.525	0.7	0.725	0.75	0.3	0.475	0.275	0.225	0.425	0.45
	0.3	0.225	0.275	0.375	0.2	0.2	0.15	0.35	0.225	0.25	0.575	0.725	0.75	0.775	0.35	0.5	0.3	0.25	0.45	0.5
	0.325	0.25	0.3	0.375	0.2	0.225	0.175	0.375	0.25	0.275	0.6	0.775	0.775	0.775	0.4	0.5	0.3	0.275	0.45	0.525
	0.35	0.275	0.325	0.4	0.225	0.25	0.175	0.4	0.25	0.325	0.625	0.8	0.8	0.775	0.4	0.525	0.325	0.3	0.475	0.55
	0.35	0.3	0.35	0.4	0.25	0.275	0.2	0.45	0.25	0.35	0.65	0.85	0.825	0.8	0.425	0.55	0.325	0.35	0.475	0.575
	0.375	0.3	0.375	0.4	0.275	0.3	0.2	0.475	0.275	0.35	0.7	0.875	0.85	0.8	0.475	0.55	0.325	0.375	0.5	0.625
	0.4	0.325	0.425	0.4	0.3	0.325	0.225	0.5	0.275	0.375	0.725	0.9	0.875	0.825	0.525	0.575	0.35	0.4	0.5	0.65
	0.425	0.35	0.425	0.425	0.325	0.35	0.225	0.525	0.3	0.425	0.775	0.95	0.875	0.85	0.55	0.575	0.35	0.425	0.525	0.675
	0.45	0.35	0.45	0.425	0.35	0.375	0.225	0.575	0.325	0.45	0.8	0.975	0.9	0.85	0.6	0.6	0.35	0.45	0.55	0.725
	0.475	0.375	0.475	0.45	0.35	0.4	0.225	0.6	0.325	0.45	0.85	1.025	0.925	0.875	0.65	0.6	0.35	0.475	0.575	0.75
	0.5	0.4	0.5	0.475	0.375	0.425	0.25	0.625	0.35	0.475	0.875	1.075	0.95	0.9	0.675	0.625	0.375	0.525	0.6	0.8
	0.525	0.425	0.525	0.475	0.4	0.45	0.25	0.675	0.375	0.475	0.9	1.125	0.95	0.925	0.75	0.65	0.375	0.55	0.625	0.825
	0.55	0.425	0.55	0.475	0.4	0.475	0.275	0.7	0.375	0.5	0.925	1.175	0.975	0.925	0.8	0.65	0.375	0.575	0.65	0.85
	0.575	0.45	0.575	0.475	0.425	0.5	0.275	0.725	0.4	0.55	0.95	1.2	1	0.95	0.875	0.675	0.4	0.6	0.675	0.9
	0.6	0.45	0.6	0.45	0.45	0.525	0.275	0.75	0.425	0.55	1	1.225	1.025	0.95	0.925	0.675	0.4	0.625	0.675	0.925
	0.6	0.475	0.625	0.475	0.475	0.55	0.275	0.8	0.425	0.575	1.025	1.275	1.025	0.975	0.975	0.7	0.425	0.65	0.7	0.95
	0.625	0.5	0.65	0.475	0.5	0.575	0.3	0.825	0.45	0.625	1.05	1.325	1.05	1	1.025	0.725	0.45	0.675	0.7	1
	0.65	0.5	0.675	0.5	0.525	0.625	0.3	0.85	0.45	0.65	1.1	1.35	1.075	1	1.075	0.725	0.45	0.7	0.7	1.05
	0.675	0.525	0.7	0.5	0.55	0.675	0.325	0.875	0.475	0.65	1.125	1.375	1.075	1.025	1.125	0.75	0.475	0.725	0.725	1.075
	0.7	0.525	0.725	0.5	0.575	0.725	0.325	0.925	0.5	0.675	1.15	1.4	1.1	1.025	1.2	0.775	0.5	0.75	0.725	1.1
	0.725	0.55	0.725	0.525	0.6	0.75	0.325	0.975	0.5	0.7	1.2	1.45	1.125	1.05	1.25	0.8	0.525	0.775	0.75	1.15
	0.75	0.55	0.75	0.525	0.6	0.8	0.325	0.975	0.525	0.725	1.225	1.5	1.125	1.05	1.3	0.825	0.55	0.8	0.775	1.175
	0.775	0.55	0.775	0.525	0.625	0.85	0.325	1	0.525	0.75	1.25	1.525	1.15	1.05	1.375	0.825	0.55	0.825	0.8	1.225
	0.8	0.575	0.775	0.55	0.65	0.9	0.35	1.025	0.525	0.775	1.275	1.55	1.175	1.075	1.45	0.825	0.575	0.85	0.8	1.25
	0.825	0.6	0.8	0.575	0.675	0.975	0.35	1.05	0.55	0.825	1.3	1.575	1.175	1.1	1.525	0.85	0.575	0.875	0.8	1.275
	0.85	0.625	0.825	0.6	0.675	1.025	0.35	1.1	0.55	0.825	1.35	1.6	1.2	1.125	1.575	0.85	0.6	0.9	0.8	1.325
	0.875	0.625	0.825	0.6	0.675	1.075	0.375	1.125	0.575	0.85	1.375	1.65	1.2	1.125	1.625	0.875	0.625	0.925	0.825	1.35
	0.9	0.65	0.85	0.625	0.7	1.125	0.375	1.15	0.575	0.875	1.4	1.7	1.225	1.15	1.675	0.875	0.625	0.925	0.85	1.4
	0.925	0.675	0.85	0.65	0.7	1.2	0.375	1.175	0.6	0.925	1.425	1.75	1.25	1.175	1.75	0.9	0.65	0.925	0.85	1.425
	0.95	0.675	0.875	0.675	0.725	1.25	0.375	1.2	0.6	0.95	1.475	1.775	1.275	1.225	1.775	0.925	0.65	0.95	0.85	1.45
	0.975	0.675	0.9	0.675	0.725	1.3	0.4	1.225	0.625	0.975	1.5	1.8	1.275	1.275	1.825	0.95	0.675	0.95	0.875	1.475
	1	0.7	0.9	0.7	0.75	1.375	0.4	1.225	0.625	1	1.525	1.825	1.3	1.3	1.875	0.975	0.7	0.975	0.9	1.5
	1.025	0.725	0.925	0.725	0.775	1.4	0.425	1.275	0.625	1.025	1.55	1.85	1.3	1.35	1.9	1	0.7	0.975	0.9	1.55
	1.025	0.725	0.95	0.75	0.775	1.425	0.425	1.3	0.65	1.05	1.6	1.875	1.3	1.4	1.925	1	0.725	0.975	0.9	1.575
	1.05	0.75	0.95	0.75	0.8	1.45	0.45	1.3	0.65	1.05	1.65	1.9	1.325	1.45	1.975	1.025	0.725	0.975	0.9	1.6
	1.075	0.75	0.975	0.75	0.8	1.475	0.45	1.3	0.65	1.075	1.675	1.925	1.35	1.525	1.975	1.05	0.75	1	0.925	1.625
	1.1	0.775	1	0.775	0.825	1.475	0.45	1.325	0.675	1.125	1.725	1.95	1.4	1.575	2	1.05	0.775	1	0.95	1.675
	1.1	0.8	1	0.8	0.825	1.5	0.45	1.35	0.675	1.15	1.75	1.975	1.45	1.725	2.025	1.075	0.775	1.025	0.95	1.7
	1.125	0.825	1.025	0.8	0.825	1.525	0.45	1.375	0.7	1.175	1.775	2	1.475	1.775	2.075	1.075	0.8	1.025	0.975	1.725
	1.15	0.825	1.05	0.825	0.85	1.525	0.45	1.4	0.725	1.2	1.8	2.025	1.525	1.85	2.075	1.1	0.8	1.05	0.975	1.775
	1.15	0.825	1.05	0.85	0.875	1.55	0.475	1.425	0.725	1.225	1.85	2.05	1.55	1.9	2.1	1.1	0.825	1.05	1	1.8
	1.175	0.85	1.075	0.85	0.9	1.575	0.5	1.425	0.725	1.25	1.9	2.075	1.6	2.1	2.125	1.125	0.825	1.05	1	1.825
	1.2	0.875	1.1	0.875	0.9	1.575	0.5	1.45	0.75	1.275	1.95	2.1	1.625	2.175	2.1	1.15	0.85	1.075	1	1.85
	1.2	0.875	1.1	0.875	0.9	1.575	0.5	1.475	0.75	1.325	2	2.125	1.65	2.275	2.1	1.175	0.85	1.075	1	1.875
	1.225	0.9	1.125	0.9	0.925	1.6	0.5	1.475	0.75	1.35	2.025	2.15	1.7	2.35	2.1	1.2	0.875	1.075	1.025	1.9
	1.25	0.9	1.15	0.9	0.95	1.6	0.525	1.5	0.75	1.375	2.05	2.175	1.725	2.4	2.125	1.2	0.875	1.1	1.025	1.925
	1.25	0.925	1.175	0.925	0.95	1.625	0.55	1.5	0.775	1.4	2.1	2.225	1.775	2.425	2.125	1.2	0.9	1.1	1.025	1.975
	1.275	0.95	1.175	0.95	0.975	1.625	0.55	1.525	0.775	1.425	2.125	2.25	1.85	2.45	2.125	1.225	0.9	1.125	1.025	2
	1.3	0.95	1.2	0.95	0.975	1.625	0.575	1.525	0.8	1.475	2.15	2.275	1.9	2.45	2.125	1.25	0.925	1.125	1.05	2.025
	1.3	0.975	1.2	0.95	0.975	1.65	0.575	1.55	0.8	1.525	2.2	2.3	2	2.525	2.125	1.25	0.95	1.25	1.05	2.05
	Tukey's multiple comparisons test	Mean Diff.	95.00% CI of diff.	Significant?	Summary	Adjusted P Value
	NI NIIgG vs. NI Anti-VEGF	-0.14	-0.7781 to 0.4981	No	ns	0.9216	A-B
	NI NIIgG vs. SC NIIgG	-1.15	-1.788 to -0.5119	Yes	***	0.0005	A-C
	NI Anti-VEGF vs. SC Anti-VEGF	-0.09	-0.7281 to 0.5481	No	ns	0.977	B-D
	SC NIIgG vs. SC Anti-VEGF	0.92	0.2819 to 1.558	Yes	**	0.004	C-D
