# Supplementary material for: COVID-19 instigates adipose browning and atrophy through VEGF in small mammals
Source: Nat Metab. 2022 Dec 8;4(12):1674–83. doi: 10.1038/s42255-022-00697-4 (PMC9771808; doi:10.1038/s42255-022-00697-4)
Supplement: Source Data Extended Data Fig. 5 — Statistical Source Data. [file 42255_2022_697_MOESM11_ESM.xlsx]

## Sheet: Extended Figure5a
Extended Figure 5a
vWAT weight
NI	SC
0.38	0.18
0.36	0.16
0.4	0.12
0.47	0.24
0.52	0.22
0.48	0.14
Unpaired t test
P value	<0.0001
P value summary	****
Significantly different (P < 0.05)?	Yes
One- or two-tailed P value?	Two-tailed
t, df	t=8.026, df=10

## Sheet: EF5b
Extended Figure 5b
vWAT IHC			vWAT IHC
UCP1			COX4
NI	SC		NI	SC
0.0588	0.1739		0.1667	0.7156
0.062	0.192		0.2545	0.804
0.0894	0.186		0.4429	0.779
0.0622	0.1411		0.279	0.823
0.076	0.213		0.224	0.871
0.0808	0.1173		0.354	0.5474
0.049	0.136		0.2102	0.7591
0.059	0.169		0.1926	0.7674
Unpaired t test			Unpaired t test
P value	<0.0001		P value	<0.0001
P value summary	****		P value summary	****
Significantly different (P < 0.05)?	Yes		Significantly different (P < 0.05)?	Yes
One- or two-tailed P value?	Two-tailed		One- or two-tailed P value?	Two-tailed
t, df	t=8.015, df=14		t, df	t=10.42, df=14

## Sheet: EF5c
Extended Figure 5c
vWAT qPCR			vWAT qPCR			vWAT qPCR			vWAT qPCR			vWAT qPCR			vWAT qPCR
Ucp1			Cox4			Cox7a			Cox8b			Cidea			Prdm16
NI	SC		NI	SC		NI	SC		NI	SC		NI	SC		NI	SC
0.632641	3.28981		0.769781	5.44757		0.945437	2.5087		0.582656	1.24141		0.624082	3.7881		0.730236	6.51902
0.572757	2.84853		1.08288	5.57086		0.977399	2.15803		0.918889	1.28808		0.657641	8.72047		1.08057	2.2057
0.524726	9.6675		0.898164	18.8243		1.06634	2.66979		0.483268	1.32113		0.61032	8.87317		0.896247	5.6078
0.875795	2.82996		0.888085	17.5262		1.10239	1.98313		0.762146	1.37079		1.27319	7.50153		0.893088	1.89739
0.990859	8.31619		1.09042	19.2504		0.934901	4.79726		1.22648	1.30279		1.12031	7.63289		0.829044	6.93762
1.07533	3.50105		0.789627	5.90314		1.04934	2.09339		1.13143	2.5523		0.839137	9.28043		1.09656	2.34733
1.21661	3.03145		1.28402	5.49605		0.867109	2.57465		1.50591	2.79374		0.946904	9.44294		1.01793	2.91065
1.37492	10.2883		1.08527	6.03675		1.05709	2.23413		1.38921	3.20954		0.70925	2.42383		0.813938	3.84313
Unpaired t test			Unpaired t test			Unpaired t test			Unpaired t test			Unpaired t test			Unpaired t test
P value	0.0017		P value	0.0012		P value	0.0002		P value	0.0149		P value	<0.0001		P value	0.0007
P value summary	**		P value summary	**		P value summary	***		P value summary	*		P value summary	****		P value summary	***
Significantly different (P < 0.05)?	Yes		Significantly different (P < 0.05)?	Yes		Significantly different (P < 0.05)?	Yes		Significantly different (P < 0.05)?	Yes		Significantly different (P < 0.05)?	Yes		Significantly different (P < 0.05)?	Yes
One- or two-tailed P value?	Two-tailed		One- or two-tailed P value?	Two-tailed		One- or two-tailed P value?	Two-tailed		One- or two-tailed P value?	Two-tailed		One- or two-tailed P value?	Two-tailed		One- or two-tailed P value?	Two-tailed
t, df	t=3.866, df=14		t, df	t=4.038, df=14		t, df	t=5.036, df=14		t, df	t=2.774, df=14		t, df	t=6.756, df=14		t, df	t=4.308, df=14
vWAT WB			vWAT WB			vWAT WB			vWAT WB
UCP1			COX4			total UCP1			total COX4
NI	SC		NI	SC		NI	SC		NI	SC
1.09108	4.37898		0.762163	3.92605		1.30739	1.61451		0.925669	1.46717
0.908922	6.19511		1.27213	4.60083		0.754008	1.71308		1.06964	1.2895
1.10295	4.50698		1.09586	3.05432		1.01663	2.49255		1.02381	1.71211
0.710062	4.46411		0.938436	3.29452		0.769026	2.2631		1.03017	1.69286
1.15488	4.37965		0.918821	3.35932		1.01127	1.8166		0.815491	1.4123
1.03217	4.51732		1.01259	4.38694		1.14167	1.45732		1.13522	1.43448
Unpaired t test			Unpaired t test			Unpaired t test			Unpaired t test
P value	<0.0001		P value	<0.0001		P value	0.0007		P value	0.0001
P value summary	****		P value summary	****		P value summary	***		P value summary	***
Significantly different (P < 0.05)?	Yes		Significantly different (P < 0.05)?	Yes		Significantly different (P < 0.05)?	Yes		Significantly different (P < 0.05)?	Yes
One- or two-tailed P value?	Two-tailed		One- or two-tailed P value?	Two-tailed		One- or two-tailed P value?	Two-tailed		One- or two-tailed P value?	Two-tailed
t, df	t=12.48, df=10		t, df	t=10.34, df=10		t, df	t=4.817, df=10		t, df	t=6.085, df=10

## Sheet: EF5d
Extended Figure 5d
vWAT qPCR			vWAT qPCR			vWAT WB			vWAT WB
Car9			Hif1a			CA9			HIF1a
NI	SC		NI	SC		NI	SC		NI	SC
1.01006	6.28295		0.660486	6.71553		0.999213	5.85516		0.822405	2.57747
0.707345	6.6864		1.08725	3.42269		1.09743	2.67602		1.08626	3.22327
1.23778	12.4295		0.850842	7.14675		0.641333	1.99108		1.09134	3.13093
0.586687	10.6921		0.901789	3.64247		1.26203	3.29712		1.03236	3.08847
1.02465	13.2276		0.705706	8.00136		0.983348	1.82157		0.840492	3.3097
1.25809	8.63078		0.953596	6.88294		1.01665	1.63792		1.12714	1.98716
0.917559	7.08179		0.709598	8.51515
0.775534	9.35256		0.805993	3.03593
Unpaired t test			Unpaired t test			Unpaired t test			Unpaired t test
P value	<0.0001		P value	<0.0001		P value	0.0162		P value	<0.0001
P value summary	****		P value summary	****		P value summary	*		P value summary	****
Significantly different (P < 0.05)?	Yes		Significantly different (P < 0.05)?	Yes		Significantly different (P < 0.05)?	Yes		Significantly different (P < 0.05)?	Yes
One- or two-tailed P value?	Two-tailed		One- or two-tailed P value?	Two-tailed		One- or two-tailed P value?	Two-tailed		One- or two-tailed P value?	Two-tailed
t, df	t=8.947, df=14		t, df	t=6.525, df=14		t, df	t=2.886, df=10		t, df	t=8.771, df=10

## Sheet: EF5e
Extended Figure 5e
vWAT qPCR
Vegf
NI	SC
0.828915	3.75349
0.966552	3.99452
1.01777	3.28784
1.18676	7.09584
0.897733	7.21108
1.10227	9.87422
0.6775	6.76253
1.19641	10.875
Unpaired t test
P value	<0.0001
P value summary	****
Significantly different (P < 0.05)?	Yes
One- or two-tailed P value?	Two-tailed
t, df	t=5.636, df=14

## Sheet: EF5f
Extended Figure 5f
vWAT IHC			vWAT IHC
CD31			CD31+ki67
NI	SC		NI	SC
4.4045	7.5687		1.78571	7.86517
3.8553	9.6292		3.1746	3.44828
3.9143	9.2148		3.07692	8.33333
5.3629	9.2126		0	10.1695
3.872	7.7393		2.5641	4.47761
4.2071	7.5744		2.77778	5.10204
2.6338	10.0216		0	1.6129
2.8033	8.712		2.85714	7.27273
Unpaired t test			Unpaired t test
P value	<0.0001		P value	0.0029
P value summary	****		P value summary	**
Significantly different (P < 0.05)?	Yes		Significantly different (P < 0.05)?	Yes
One- or two-tailed P value?	Two-tailed		One- or two-tailed P value?	Two-tailed
t, df	t=10.47, df=14		t, df	t=3.608, df=14

## Sheet: EF5h
Extended Figure 5h
vWAT IHC								vWAT IHC
UCP1								COX4
NI		SC						NI		SC
NIIgG	Anti-VEGF	NIIgG	Anti-VEGF					NIIgG	Anti-VEGF	NIIgG	Anti-VEGF
0.11	0.022	0.339	0.127					0.195	0.11	1.874	0.364
0.03	0.095	0.738	0.31					0.178	0.28	3	0.268
0.039	0.032	0.332	0.161					0.165	0.198	2.734	0.235
0.113	0.042	0.758	0.061					0.166	0.157	1.893	0.552
0.117	0.098	1.014	0.508					0.213	0.136	2.044	0.311
0.036	0.11	0.52	0.117					0.146	0.159	1.917	0.72
0.035	0.011	0.297	0.136					0.142	0.164	1.039	0.214
0.112	0.028	0.336	0.188					0.24	0.162	1.871	0.223
Tukey's multiple comparisons test	Mean Diff.	95.00% CI of diff.	Significant?	Summary	Adjusted P Value			Tukey's multiple comparisons test	Mean Diff.	95.00% CI of diff.	Significant?	Summary	Adjusted P Value
NI NIIgG vs. NI Anti-VEGF	0.01925	-0.1909 to 0.2294	No	ns	0.9944	A-B		NI NIIgG vs. NI Anti-VEGF	0.009875	-0.4185 to 0.4382	No	ns	>0.9999	A-B
NI NIIgG vs. SC NIIgG	-0.4678	-0.6779 to -0.2576	Yes	****	<0.0001	A-C		NI NIIgG vs. SC NIIgG	-1.866	-2.294 to -1.438	Yes	****	<0.0001	A-C
NI Anti-VEGF vs. SC Anti-VEGF	-0.1463	-0.3564 to 0.06390	No	ns	0.2509	B-D		NI Anti-VEGF vs. SC Anti-VEGF	-0.1901	-0.6185 to 0.2382	No	ns	0.6247	B-D
SC NIIgG vs. SC Anti-VEGF	0.3408	0.1306 to 0.5509	Yes	***	0.0007	C-D		SC NIIgG vs. SC Anti-VEGF	1.686	1.257 to 2.114	Yes	****	<0.0001	C-D

## Sheet: EF5g
Extended Figure 5g
vWAT weight
NI		SC
NIIgG	Anti-VEGF	NIIgG	Anti-VEGF
0.35	0.329	0.1	0.2
0.446	0.52	0.09	0.33
0.367	0.426	0.09	0.26
0.428	0.344	0.06	0.203
0.571	0.453	0.12	0.261
0.417	0.515	0.091	0.281
0.513	0.629	0.159	0.423
0.479	0.525	0.419	0.289
Tukey's multiple comparisons test	Mean Diff.	95.00% CI of diff.	Significant?	Summary	Adjusted P Value
NI NIIgG vs. NI Anti-VEGF	-0.02125	-0.1473 to 0.1048	No	ns	0.967	A-B
NI NIIgG vs. SC NIIgG	0.3053	0.1792 to 0.4313	Yes	***	<0.0001	A-C
NI Anti-VEGF vs. SC Anti-VEGF	0.1868	0.06070 to 0.3128	Yes	**	0.002	B-D
SC NIIgG vs. SC Anti-VEGF	-0.1398	-0.2658 to -0.01370	Yes	*	0.0255	C-D

## Sheet: EF5i
Extended Figure 5i
vWAT qPCR								vWAT qPCR								vWAT qPCR
Ucp1								Cox4								Cox7a
NI		SC						NI		SC						NI		SC
NIIgG	Anti-VEGF	NIIgG	Anti-VEGF					NIIgG	Anti-VEGF	NIIgG	Anti-VEGF					NIIgG	Anti-VEGF	NIIgG	Anti-VEGF
1.0601	0.165178	2.81385	1.2617					0.937847	1.10299	2.70211	1.39395					1.00705	1.334	2.59737	1.29165
1.06598	0.16092	4.52502	1.15621					1.05662	0.790729	4.03064	1.41859					1.01263	1.32809	1.76183	1.386
0.842199	0.086467	1.68329	0.189225					0.943047	1.11614	2.15867	1.22546					0.980321	1.34991	3.34447	0.765798
0.958164	0.425748	3.14846	0.35842					1.06248	0.800159	3.22	1.26846					1.13232	1.34392	1.8873	1.18746
0.970001	0.087498	2.01721	0.445686					1	1.36918	2.32359	1.20227					1.05425	1.51669	1.64017	1.08367
1.10356	0.430825	2.84513	0.418073					1.03623	1.13142	1.80454	1.3743					0.813437	1.48361	2.16378	1.28035
Tukey's multiple comparisons test	Mean Diff.	95.00% CI of diff.	Significant?	Summary	Adjusted P Value			Tukey's multiple comparisons test	Mean Diff.	95.00% CI of diff.	Significant?	Summary	Adjusted P Value			Tukey's multiple comparisons test	Mean Diff.	95.00% CI of diff.	Significant?	Summary	Adjusted P Value
NI NIIgG vs. NI Anti-VEGF	0.7739	-0.1220 to 1.670	No	ns	0.1058	A-B		NI NIIgG vs. NI Anti-VEGF	-0.04573	-0.7295 to 0.6381	No	ns	0.9976	A-B		NI NIIgG vs. NI Anti-VEGF	-0.3927	-0.9527 to 0.1673	No	ns	0.2349	A-B
NI NIIgG vs. SC NIIgG	-1.839	-2.735 to -0.9429	Yes	****	<0.0001	A-C		NI NIIgG vs. SC NIIgG	-1.701	-2.384 to -1.017	Yes	****	<0.0001	A-C		NI NIIgG vs. SC NIIgG	-1.232	-1.792 to -0.6725	Yes	****	<0.0001	A-C
NI Anti-VEGF vs. SC Anti-VEGF	-0.4121	-1.308 to 0.4838	No	ns	0.581	B-D		NI Anti-VEGF vs. SC Anti-VEGF	-0.2621	-0.9459 to 0.4217	No	ns	0.7096	B-D		NI Anti-VEGF vs. SC Anti-VEGF	0.2269	-0.3331 to 0.7869	No	ns	0.6735	B-D
SC NIIgG vs. SC Anti-VEGF	2.201	1.305 to 3.097	Yes	****	<0.0001	C-D		SC NIIgG vs. SC Anti-VEGF	1.393	0.7089 to 2.077	Yes	****	<0.0001	C-D		SC NIIgG vs. SC Anti-VEGF	1.067	0.5067 to 1.627	Yes	***	0.0002	C-D
vWAT qPCR								vWAT qPCR								vWAT qPCR
Cox8b								Cidea								Prdm16
NI		SC						NI		SC						NI		SC
NIIgG	Anti-VEGF	NIIgG	Anti-VEGF					NIIgG	Anti-VEGF	NIIgG	Anti-VEGF					NIIgG	Anti-VEGF	NIIgG	Anti-VEGF
1.5738	0.102537	3.03541	1.12011					0.546779	0.744868	2.14814	1.12704					1.03506	0.11586	3.85408	1.02868
0.701352	0.099894	4.88133	1.27387					1.35214	1.07609	3.45449	1.12295					0.96494	0.024063	6.88787	1.07455
1.58253	0.727376	2.83012	1.13519					1.07155	0.753751	2.26127	0.970919					1.0136	0.117241	2.84361	0.59407
0.705241	0.811045	1.9513	1.01473					0.803599	1.08892	5.0752	0.967396					0.986402	0.14002	2.52449	0.620562
0.76081	0.461962	2.26093	1.19718					0.751015	1.35561	4.67777	0.856581					1.0002	0.027363	4.29847	0.426132
0.67627	0.467471	1.55886	1.3102					1.22726	1.82039	1.70299	1.1974					0.999802	0.174149	2.89492	0.434215
Tukey's multiple comparisons test	Mean Diff.	95.00% CI of diff.	Significant?	Summary	Adjusted P Value			Tukey's multiple comparisons test	Mean Diff.	95.00% CI of diff.	Significant?	Summary	Adjusted P Value			Tukey's multiple comparisons test	Mean Diff.	95.00% CI of diff.	Significant?	Summary	Adjusted P Value
NI NIIgG vs. NI Anti-VEGF	0.555	-0.4950 to 1.605	No	ns	0.4677	A-B		NI NIIgG vs. NI Anti-VEGF	-0.1812	-1.400 to 1.037	No	ns	0.9751	A-B		NI NIIgG vs. NI Anti-VEGF	0.9002	-0.4293 to 2.230	No	ns	0.2615	A-B
NI NIIgG vs. SC NIIgG	-1.753	-2.803 to -0.7031	Yes	***	0.0008	A-C		NI NIIgG vs. SC NIIgG	-2.261	-3.480 to -1.043	Yes	***	0.0002	A-C		NI NIIgG vs. SC NIIgG	-2.884	-4.213 to -1.554	Yes	****	<0.0001	A-C
NI Anti-VEGF vs. SC Anti-VEGF	-0.7302	-1.780 to 0.3198	No	ns	0.2412	B-D		NI Anti-VEGF vs. SC Anti-VEGF	0.09956	-1.119 to 1.318	No	ns	0.9956	B-D		NI Anti-VEGF vs. SC Anti-VEGF	-0.5966	-1.926 to 0.7329	No	ns	0.6001	B-D
SC NIIgG vs. SC Anti-VEGF	1.578	0.5279 to 2.628	Yes	**	0.0023	C-D		SC NIIgG vs. SC Anti-VEGF	2.18	0.9611 to 3.398	Yes	***	0.0004	C-D		SC NIIgG vs. SC Anti-VEGF	3.188	1.858 to 4.517	Yes	****	<0.0001	C-D

## Sheet: EF5j
Extended Figure 5j
vWAT qPCR								vWAT qPCR
Car9								Hif1a
NI		SC						NI		SC
NIIgG	Anti-VEGF	NIIgG	Anti-VEGF					NIIgG	Anti-VEGF	NIIgG	Anti-VEGF
1.91402	0.296595	3.27727	1.56836					0.509915	0.217124	4.03192	1.147
1.78436	0.314037	3.33049	1.44811					0.512742	0.211527	4.11364	1.24363
0.309439	0.330713	3.78636	1.65883					1.15725	0.856258	2.51456	1.07018
0.838187	0.350161	3.20228	1.53164					1.18112	0.674643	2.45773	1.12245
0.311155	0.293711	8.73158	1.26696					1.45593	0.296953	2.23689	0.950972
0.842835	0.297213	3.53242	0.75116					1.18303	0.300494	2.14054	0.997421
Tukey's multiple comparisons test	Mean Diff.	95.00% CI of diff.	Significant?	Summary	Adjusted P Value			Tukey's multiple comparisons test	Mean Diff.	95.00% CI of diff.	Significant?	Summary	Adjusted P Value
NI NIIgG vs. NI Anti-VEGF	0.6863	-1.180 to 2.553	No	ns	0.7348	A-B		NI NIIgG vs. NI Anti-VEGF	0.5738	-0.2592 to 1.407	No	ns	0.2484	A-B
NI NIIgG vs. SC NIIgG	-3.31	-5.177 to -1.443	Yes	***	0.0004	A-C		NI NIIgG vs. SC NIIgG	-1.916	-2.749 to -1.083	Yes	****	<0.0001	A-C
NI Anti-VEGF vs. SC Anti-VEGF	-1.057	-2.924 to 0.8095	No	ns	0.409	B-D		NI Anti-VEGF vs. SC Anti-VEGF	-0.6624	-1.495 to 0.1706	No	ns	0.1504	B-D
SC NIIgG vs. SC Anti-VEGF	2.939	1.073 to 4.806	Yes	**	0.0014	C-D		SC NIIgG vs. SC Anti-VEGF	1.827	0.9942 to 2.660	Yes	****	<0.0001	C-D

[truncated: 4 more sheets: EF5k, EF5l, EF5m, EF5n]
