# Supplementary material for: COVID-19 instigates adipose browning and atrophy through VEGF in small mammals
Source: Nat Metab. 2022 Dec 8;4(12):1674–83. doi: 10.1038/s42255-022-00697-4 (PMC9771808; doi:10.1038/s42255-022-00697-4)
Supplement: Source Data Extended Data Fig. 6 — Statistical Source Data. [file 42255_2022_697_MOESM12_ESM.xlsx]

## Sheet: Extended Figure6a
Extended Figure 6a
BAT weight				vWAT weight
NI	SC			NI	SC
	NIIgG	Anti-VEGF			NIIgG	Anti-VEGF
0.2	0.15	0.17		1.21	0.77	1.09
0.19	0.2	0.19		1.04	0.34	1.08
0.18	0.19	0.24		1.34	0.82	1.45
0.21	0.18	0.18		1.39	1.22	1.1
0.21	0.17	0.22		1.38	0.98	1.34
NI	vs.	SC NIIgG		NI	vs.	SC NIIgG
Unpaired t test				Unpaired t test
P value	0.0905			P value	0.0231
P value summary	ns			P value summary	*
Significantly different (P < 0.05)?	No			Significantly different (P < 0.05)?	Yes
One- or two-tailed P value?	Two-tailed			One- or two-tailed P value?	Two-tailed
t, df	t=1.925, df=8			t, df	t=2.803, df=8
SC Anti-VEGF	vs.	SC NIIgG		SC Anti-VEGF	vs.	SC NIIgG
Unpaired t test				Unpaired t test
P value	0.1967			P value	0.0461
P value summary	ns			P value summary	*
Significantly different (P < 0.05)?	No			Significantly different (P < 0.05)?	Yes
One- or two-tailed P value?	Two-tailed			One- or two-tailed P value?	Two-tailed
t, df	t=1.408, df=8			t, df	t=2.357, df=8

## Sheet: EF6b
Extended Figure 6b
BAT IHC				BAT IHC				vWAT IHC				vWAT IHC
UCP1				COX4				UCP1				COX4
NI	SC			NI	SC			NI	SC			NI	SC
	NIIgG	Anti-VEGF			NIIgG	Anti-VEGF			NIIgG	Anti-VEGF			NIIgG	Anti-VEGF
0.171	7.191	0.916		0.221	2.465	0.129		0.044	1.95	0.9		0.088	0.535	0.312
0.359	2.269	1.037		0.273	3.007	0.392		0.031	1.557	0.531		0.02	0.417	0.205
0.315	3.837	0.729		0.171	2.103	0.427		0.025	0.707	0.527		0.012	0.328	0.29
0.147	3.277	0.812		0.229	1.857	0.113		0.046	1.691	0.494		0.017	0.786	0.18
0.694	2.758	0.947		0.32	2.323	0.173		0.148	0.844	0.593		0.026	0.72	0.097
0.196	5.612	1.067		0.133	1.663	1.117		0.113	0.669	0.612		0.011	0.976	0.085
0.104	4.556	0.516		0.243	1.076	0.369		0.199	1.251	0.557		0.027	1.074	0.108
0.157	2.974	1.779		0.127	2.093	0.79		0.165	1.418	0.487		0.024	1.116	0.169
NI	vs.	SC NIIgG		NI	vs.	SC NIIgG		NI	vs.	SC NIIgG		NI	vs.	SC NIIgG
Unpaired t test				Unpaired t test				Unpaired t test				Unpaired t test
P value	<0.0001			P value	<0.0001			P value	<0.0001			P value	<0.0001
P value summary	****			P value summary	****			P value summary	****			P value summary	****
Significantly different (P < 0.05)?	Yes			Significantly different (P < 0.05)?	Yes			Significantly different (P < 0.05)?	Yes			Significantly different (P < 0.05)?	Yes
One- or two-tailed P value?	Two-tailed			One- or two-tailed P value?	Two-tailed			One- or two-tailed P value?	Two-tailed			One- or two-tailed P value?	Two-tailed
t, df	t=6.431, df=14			t, df	t=9.112, df=14			t, df	t=6.813, df=14			t, df	t=6.742, df=14
SC Anti-VEGF	vs.	SC NIIgG		SC Anti-VEGF	vs.	SC NIIgG		SC Anti-VEGF	vs.	SC NIIgG		SC Anti-VEGF	vs.	SC NIIgG
Unpaired t test				Unpaired t test				Unpaired t test				Unpaired t test
P value	0.0002			P value	<0.0001			P value	0.0018			P value	0.0002
P value summary	***			P value summary	****			P value summary	**			P value summary	***
Significantly different (P < 0.05)?	Yes			Significantly different (P < 0.05)?	Yes			Significantly different (P < 0.05)?	Yes			Significantly different (P < 0.05)?	Yes
One- or two-tailed P value?	Two-tailed			One- or two-tailed P value?	Two-tailed			One- or two-tailed P value?	Two-tailed			One- or two-tailed P value?	Two-tailed
t, df	t=5.139, df=14			t, df	t=6.879, df=14			t, df	t=3.832, df=14			t, df	t=5.117, df=14

## Sheet: EF6c
Extended Figure 6c
BAT qPCR				BAT qPCR				BAT qPCR				BAT qPCR				BAT qPCR				BAT qPCR
Ucp1				Cox4				Dio2				Tbx1				Tnfrsf9				Pdgfra
NI	SC			NI	SC			NI	SC			NI	SC			NI	SC			NI	SC
	NIIgG	Anti-VEGF			NIIgG	Anti-VEGF			NIIgG	Anti-VEGF			NIIgG	Anti-VEGF			NIIgG	Anti-VEGF			NIIgG	Anti-VEGF
1.00664	2.17715	1.23482		1.02056	5.67084	1.3416		0.849483	1.77657	1.04848		0.959879	1.0797	0.661873		0.711944	3.62963	1.36193		0.957414	1.33994	1.01633
0.957511	2.41482	1.39471		1.12463	3.11013	1.4815		0.872154	1.80704	1.11845		1.06053	1.15368	0.653315		1.25221	3.72687	1.7736		0.934529	1.37512	1.09978
1.04339	2.47951	0.382695		1.09243	4.77555	1.21208		0.938477	1.71054	0.760479		0.852034	1.36024	0.755456		0.782964	2.85703	1.30375		1.13944	1.37583	1.01942
0.992461	2.10503	0.999011		1.03792	2.61911	1.33847		1.03309	1.73988	0.708139		1.01451	1.21599	0.650096		1.29029	6.45073	0.451023		0.861012	1.388	1.10312
1.27418	4.58366	0.858482		0.988994	1.83314	1.67955		1.00075	1.6211	0.631141		0.927773	2.12187	0.889978		0.878962	5.82134	0.899208		1.10761	1.43722	1.03125
0.713314	3.29326	0.676698		0.784303	1.88225	1.68466		1.02768	2.62318	0.673239		1.02616	1.17383	0.710544		1.04778	5.78277	0.391736		1	1.41407	1.00467
NI	vs.	SC NIIgG		NI	vs.	SC NIIgG		NI	vs.	SC NIIgG		NI	vs.	SC NIIgG		NI	vs.	SC NIIgG		NI	vs.	SC NIIgG
Unpaired t test				Unpaired t test				Unpaired t test				Unpaired t test				Unpaired t test				Unpaired t test
P value	0.0009			P value	0.0051			P value	0.0001			P value	0.0419			P value	0.0001			P value	<0.0001
P value summary	***			P value summary	**			P value summary	***			P value summary	*			P value summary	***			P value summary	****
Significantly different (P < 0.05)?	Yes			Significantly different (P < 0.05)?	Yes			Significantly different (P < 0.05)?	Yes			Significantly different (P < 0.05)?	Yes			Significantly different (P < 0.05)?	Yes			Significantly different (P < 0.05)?	Yes
One- or two-tailed P value?	Two-tailed			One- or two-tailed P value?	Two-tailed			One- or two-tailed P value?	Two-tailed			One- or two-tailed P value?	Two-tailed			One- or two-tailed P value?	Two-tailed			One- or two-tailed P value?	Two-tailed
t, df	t=4.661, df=10			t, df	t=3.570, df=10			t, df	t=5.997, df=10			t, df	t=2.332, df=10			t, df	t=6.063, df=10			t, df	t=8.531, df=10
SC Anti-VEGF	vs.	SC NIIgG		SC Anti-VEGF	vs.	SC NIIgG		SC Anti-VEGF	vs.	SC NIIgG		SC Anti-VEGF	vs.	SC NIIgG		SC Anti-VEGF	vs.	SC NIIgG		SC Anti-VEGF	vs.	SC NIIgG
Unpaired t test				Unpaired t test				Unpaired t test				Unpaired t test				Unpaired t test				Unpaired t test
P value	0.001			P value	0.0169			P value	0.0001			P value	0.0031			P value	0.0002			P value	<0.0001
P value summary	***			P value summary	*			P value summary	***			P value summary	**			P value summary	***			P value summary	****
Significantly different (P < 0.05)?	Yes			Significantly different (P < 0.05)?	Yes			Significantly different (P < 0.05)?	Yes			Significantly different (P < 0.05)?	Yes			Significantly different (P < 0.05)?	Yes			Significantly different (P < 0.05)?	Yes
One- or two-tailed P value?	Two-tailed			One- or two-tailed P value?	Two-tailed			One- or two-tailed P value?	Two-tailed			One- or two-tailed P value?	Two-tailed			One- or two-tailed P value?	Two-tailed			One- or two-tailed P value?	Two-tailed
t, df	t=4.598, df=10			t, df	t=2.863, df=10			t, df	t=6.105, df=10			t, df	t=3.863, df=10			t, df	t=5.707, df=10			t, df	t=15.13, df=10
vWAT qPCR				vWAT qPCR				vWAT qPCR				vWAT qPCR				vWAT qPCR				vWAT qPCR
Ucp1				Cox4				Dio2				Tbx1				Tnfrsf9				Pdgfra
NI	SC			NI	SC			NI	SC			NI	SC			NI	SC			NI	SC
	NIIgG	Anti-VEGF			NIIgG	Anti-VEGF			NIIgG	Anti-VEGF			NIIgG	Anti-VEGF			NIIgG	Anti-VEGF			NIIgG	Anti-VEGF
3.02157	7.62698	3.43903		0.769402	2.85208	1.58185		0.753886	4.327	2.11983		0.805707	2.22165	1.42756		0.729712	1.51755	1.91226		0.763981	2.70478	1.5245
0.235406	4.56308	1.15842		0.920303	3.10914	1.74992		0.874508	3.32538	2.35851		0.847155	2.0796	1.49859		0.60823	1.57066	1.09198		0.901454	3.50553	1.67154
2.51854	5.67255	2.94586		0.888293	3.22117	1.87786		0.901744	5.14512	1.32882		0.950689	3.58286	1.19291		1.14576	8.74489	1.83607		0.799085	3.75741	1.47294
0.196215	5.67032	0.992302		1.242	3.15314	1.36057		1.16692	3.99086	1.50731		1.19125	3.25587	1.0993		0.977091	1.60616	1.3568		1.29842	2.71909	1.45625
0.01548	3.73689	3.24073		1.09201	2.49853	1.6462		1.2534	3.81296	1.55531		1.13392	3.03289	1.39623		1.37048	6.25226	1.3712		1.1263	2.91447	1.36208
0.012783	3.86768	3.7931		1.03523	2.44576	1.59248		1.04473	3.22768	1.76423		0.992927	2.7561	1.28667		1.16873	1.25934	1.23161		1.08226	2.85094	1.59424
NI	vs.	SC NIIgG		NI	vs.	SC NIIgG		NI	vs.	SC NIIgG		NI	vs.	SC NIIgG		NI	vs.	SC NIIgG		NI	vs.	SC NIIgG
Unpaired t test				Unpaired t test				Unpaired t test				Unpaired t test				Unpaired t test				Unpaired t test
P value	0.0005			P value	<0.0001			P value	<0.0001			P value	<0.0001			P value	0.087			P value	<0.0001
P value summary	***			P value summary	****			P value summary	****			P value summary	****			P value summary	ns			P value summary	****
Significantly different (P < 0.05)?	Yes			Significantly different (P < 0.05)?	Yes			Significantly different (P < 0.05)?	Yes			Significantly different (P < 0.05)?	Yes			Significantly different (P < 0.05)?	No			Significantly different (P < 0.05)?	Yes
One- or two-tailed P value?	Two-tailed			One- or two-tailed P value?	Two-tailed			One- or two-tailed P value?	Two-tailed			One- or two-tailed P value?	Two-tailed			One- or two-tailed P value?	Two-tailed			One- or two-tailed P value?	Two-tailed
t, df	t=5.103, df=10			t, df	t=12.21, df=10			t, df	t=9.944, df=10			t, df	t=7.398, df=10			t, df	t=1.897, df=10			t, df	t=10.37, df=10
SC Anti-VEGF	vs.	SC NIIgG		SC Anti-VEGF	vs.	SC NIIgG		SC Anti-VEGF	vs.	SC NIIgG		SC Anti-VEGF	vs.	SC NIIgG		SC Anti-VEGF	vs.	SC NIIgG		SC Anti-VEGF	vs.	SC NIIgG
Unpaired t test				Unpaired t test				Unpaired t test				Unpaired t test				Unpaired t test				Unpaired t test
P value	0.0073			P value	<0.0001			P value	<0.0001			P value	0.0001			P value	0.1546			P value	<0.0001
P value summary	**			P value summary	****			P value summary	****			P value summary	***			P value summary	ns			P value summary	****
Significantly different (P < 0.05)?	Yes			Significantly different (P < 0.05)?	Yes			Significantly different (P < 0.05)?	Yes			Significantly different (P < 0.05)?	Yes			Significantly different (P < 0.05)?	No			Significantly different (P < 0.05)?	Yes
One- or two-tailed P value?	Two-tailed			One- or two-tailed P value?	Two-tailed			One- or two-tailed P value?	Two-tailed			One- or two-tailed P value?	Two-tailed			One- or two-tailed P value?	Two-tailed			One- or two-tailed P value?	Two-tailed
t, df	t=3.352, df=10			t, df	t=7.979, df=10			t, df	t=6.652, df=10			t, df	t=6.071, df=10			t, df	t=1.540, df=10			t, df	t=8.347, df=10

## Sheet: EF6d
Extended Figure 6d
BAT qPCR				BAT qPCR				BAT qPCR
Car9				Hif1a				Vegf
NI	SC			NI	SC			NI	SC
	NIIgG	Anti-VEGF			NIIgG	Anti-VEGF			NIIgG	Anti-VEGF
0.815818	21.3255	10.3456		0.868715	2.10487	1.06715		0.891111	5.00997	1.04009
1.09106	21.9985	10.3771		0.929895	3.01588	0.830881		0.709155	5.16807	0.540724
0.810186	25.3177	1.99762		1.08259	2.17129	0.750666		0.976368	8.15985	1.35448
1.07638	21.3588	5.12778		1.12211	3.11105	0.874631		1.02079	5.7999	0.704169
0.900841	17.1493	1.22279		1.1373	1.4167	1.15193		1.08002	7.0144	2.58662
1.2126	8.88964	0.425403		0.859395	1.54154	1.00194		0.922819	6.74702	1.3666
NI	vs.	SC NIIgG		NI	vs.	SC NIIgG		NI	vs.	SC NIIgG
Unpaired t test				Unpaired t test				Unpaired t test
P value	<0.0001			P value	0.002			P value	<0.0001
P value summary	****			P value summary	**			P value summary	****
Significantly different (P < 0.05)?	Yes			Significantly different (P < 0.05)?	Yes			Significantly different (P < 0.05)?	Yes
One- or two-tailed P value?	Two-tailed			One- or two-tailed P value?	Two-tailed			One- or two-tailed P value?	Two-tailed
t, df	t=7.828, df=10			t, df	t=4.143, df=10			t, df	t=10.81, df=10
SC Anti-VEGF	vs.	SC NIIgG		SC Anti-VEGF	vs.	SC NIIgG		SC Anti-VEGF	vs.	SC NIIgG
Unpaired t test				Unpaired t test				Unpaired t test
P value	0.0007			P value	0.0016			P value	<0.0001
P value summary	***			P value summary	**			P value summary	****
Significantly different (P < 0.05)?	Yes			Significantly different (P < 0.05)?	Yes			Significantly different (P < 0.05)?	Yes
One- or two-tailed P value?	Two-tailed			One- or two-tailed P value?	Two-tailed			One- or two-tailed P value?	Two-tailed
t, df	t=4.839, df=10			t, df	t=4.297, df=10			t, df	t=8.741, df=10
vWAT qPCR				vWAT qPCR				vWAT qPCR
Car9				Hif1a				Vegf
NI	SC			NI	SC			NI	SC
	NIIgG	Anti-VEGF			NIIgG	Anti-VEGF			NIIgG	Anti-VEGF
2.21622	1.65264	1.20153		0.954929	3.69454	1.14108		1.05042	3.53945	0.473059
1.9335	2.73246	1.38491		1.14222	4.55004	1.11305		1.2882	2.73969	0.388176
0.522235	5.00659	1.08361		0.854401	4.25195	1.29611		0.981376	3.30757	0.441062
0.487909	2.26567	1.31602		1.00815	5.51462	1.40911		1.20353	2.5602	0.397746
0.418882	4.15131	1.01274		1.01727	4.27609	1.31859		0.736148	2.00039	0.478689
0.421261	1.62224	1.24028		1.02304	4.57255	1.21932		0.74033	1.65866	0.431679
NI	vs.	SC NIIgG		NI	vs.	SC NIIgG		NI	vs.	SC NIIgG
Unpaired t test				Unpaired t test				Unpaired t test
P value	0.0164			P value	<0.0001			P value	0.0004
P value summary	*			P value summary	****			P value summary	***
Significantly different (P < 0.05)?	Yes			Significantly different (P < 0.05)?	Yes			Significantly different (P < 0.05)?	Yes
One- or two-tailed P value?	Two-tailed			One- or two-tailed P value?	Two-tailed			One- or two-tailed P value?	Two-tailed
t, df	t=2.879, df=10			t, df	t=14.04, df=10			t, df	t=5.250, df=10
SC Anti-VEGF	vs.	SC NIIgG		SC Anti-VEGF	vs.	SC NIIgG		SC Anti-VEGF	vs.	SC NIIgG
Unpaired t test				Unpaired t test				Unpaired t test
P value	0.0137			P value	<0.0001			P value	<0.0001
P value summary	*			P value summary	****			P value summary	****
Significantly different (P < 0.05)?	Yes			Significantly different (P < 0.05)?	Yes			Significantly different (P < 0.05)?	Yes
One- or two-tailed P value?	Two-tailed			One- or two-tailed P value?	Two-tailed			One- or two-tailed P value?	Two-tailed
t, df	t=2.984, df=10			t, df	t=12.97, df=10			t, df	t=7.400, df=10
